# Supplementary material for: Genetic and epigenetic methylation defects and implication of the ERMN gene in autism spectrum disorders
Source: Transl Psychiatry. 2016 Jul 12;6(7):e855–. doi: 10.1038/tp.2016.120 (PMC5545709; doi:10.1038/tp.2016.120)
Supplement: Supplementary Tables [file tp2016120x1.xls]

## Sheet: Table S1
Supplementary Table 1. Characteristics of ASD patients.
Patient	Gender	Age (years)	Genetic background	Characteristics	AGRE classification
ASD_1	M	12	Idiopathic	severe ID, self-harming behaviour	AUT
ASD_2	M	10	Idiopathic	ID	AUT
ASD_3	M	11	Idiopathic	ID, epilepsy	AUT
ASD_4	M	9	Idiopathic	ID, epilepsy	AUT
ASD_5	M	8	Idiopathic	moderate ID	AUT
ASD_6	M	7	Idiopathic	mild ID	AUT
ASD_7	M	5	Idiopathic	ID	BS
ASD_8	M	12	Idiopathic	ID	AUT
ASD_9	M	5	Idiopathic	moderate ID	AUT
ASD_10	M	5	Idiopathic	severe ID	AUT
ASD_11	M	6	Idiopathic	behaviour, agressive, dysmorphic	AUT
ASD_12	M	3	Idiopathic	moderate ID, agressive, dysmorphic	AUT
ASD_13	M	4	Idiopathic		AUT
ASD_15	M	4	Idiopathic	mild ID, epilsepsy, dysmorphic, moderate ID, epilsepsy, self-harming behaviour	AUT
ASD_16	M	14	Idiopathic	behaviour, agressive, psychotic	NQA
ASD_17	M	5	Idiopathic	ID	AUT
ASD_18	M	2	Idiopathic	mild ID	BS
ASD_19	M	4	Idiopathic	severe ID, self-harming behaviour, agressive	AUT
ASD_21	M	10	Idiopathic	severe ID, self-harming behaviour, dysmorphic	AUT
ASD_22	M	6	Idiopathic	moderate ID	AUT
ASD_23	M	3	Idiopathic		AUT
ASD_24	M	3	Idiopathic		AUT
ASD_25	M	6	Idiopathic	dysmorphic	AUT
ASD_26	M	8	Idiopathic	ID, DD	AUT
ASD_28	M	8	Idiopathic	severe ID	AUT
ASD_30	M	13	Idiopathic	epilepsy	AUT
ASD_37	M	8	Idiopathic	mild ID	BS
ASD_38	M	12	Idiopathic	ID	AUT
ASD_39	M	3	Idiopathic	severe/moderate ID	AUT
ASD_40	M	6	Idiopathic		AUT
ASD_41	M	5	Idiopathic	moderate ID	AUT
ASD_42	M	7	Idiopathic	mild ID	AUT
ASD_43	M	11	Idiopathic	ID, agressive	AUT
ASD_44	M	3	Idiopathic	microcephalia	AUT
ASD_33	M	15	Idiopathic	ID, agressive	AUT
ASD_45	M	8	Idiopathic	mild ID	AUT
ASD_14	M	6	Idiopathic	dysmorphic, ID	AUT
ASD_34	M	5	Idiopathic		AUT
ASD_46	M	6	Idiopathic		AUT
ASD_20	M	6	Idiopathic		AUT
ASD_35	M	3	Idiopathic	agressive, ID	AUT
ASD_47	M	5	Idiopathic	ID	AUT
ASD_36	M	9	Idiopathic	macrocephalia, ID	AUT
ASD_48	M	6	Idiopathic	mild ID	AUT
ASD_49	M	3	Idiopathic		AUT
ASD_27	M	4	Idiopathic	ID	AUT
ASD_50	M	7	Idiopathic		AUT
ASD_51	M	4	Idiopathic		AUT
ASD_29	M	3	Idiopathic		AUT
ASD_31	M	3	Idiopathic		AUT
ASD_32	M	7	Idiopathic		AUT
ASD_52	M	9	Idiopathic		AUT
ASD_53	M	15	Idiopathic		AUT
M, male; ID, Intelectual disability; DD, Developmental Delay; AUT, classic autism; BS, Broad Spectrum.

## Sheet: Table S2
Supplementary Table 2. DMCpGs found in more than one patient, DMCpGs with expression correlation and replicated in dbGAP cohort, and Sequenom Genotyping association study
A) DMCpGs present in more than one individual
							meSNVs Association study
REF_ID	Position (hg19)	Gene	Number of patients	Validation and segregation (case1/case2...)	Meth AVG. ASD/CNT	RNAseq expression	N ASD-CNT	MAF ASD-CNT	Fisher P.value	Q.value (FDR)	OR(CImin-CImax)	Reported in ASD
cg05964000	chr1:55564130	USP24	2	meSNP MAF<0.002, n.a.	0.597/0.891	normal levels	447-1349	0.0067-0.0019	0.0334	0.0460	3.64(0.92-15.11)	C
cg24558378	chr1:183589673	intergenic	2	meSNV; M inh.	0.509/0.884	normal levels	445-1347	0.0022-0.0011	0.6034	0.1372	2.02(0.17-17.66)
cg05777410	chr2:158162587	GALNT5	2	meSNV; M/M inh.	0.462/0.911	ASD_5: ERMN (OE)	445-1348	0.0056-0.0004	0.0044	0.0279	15.21(1.7-717.62)	C, R
cg07041428	chr4:1763019	intergenic	2	meSNV; P/P inh.	0.56/0.920	ASD_14: TMEM129 (OE)	no data	no data	no data	no data	no data
cg05262173	chr5:76131154	F2RL1	2	meSNP MAF<0.005, n.a.	0.573/0.887	n.d.	445-1349	0.0056-0.0033	0.3558	0.1174	1.69(0.44-5.62)	C
cg26502485	chr5:95018729	SPATA9	2	meSNV; M/M inh.	0.53/0.882	normal levels	445-1349	0.0034-0.0007	0.1013	0.0769	4.56(0.52-54.6)
cg19001113	chr6:166071572	PDE10A	3	meSNV; P/M/M inh.	0.53/0.875	not expressed	443-1349	0.0045-0.0007	0.0360	0.0460	6.11(0.87-67.74)	C
cg00298921	chr8:1309865	intergenic	2	meSNV; P/- inh.	0.426/0.888	intergenic	445-1349	0.0022-0.0044	0.5387	0.1299	0.5(0.05-2.27)
cg02210543	chr10:16559370	C1QL3	2	meSNV; P/P inh.	0.517/0.901	normal levels	445-1349	0.0034-0.0026	0.7167	0.1502	1.3(0.22-5.71)	C
cg08367035	chr11:121593622	intergenic	2	meSNP MAF<0.001, n.a.	0.349/0.073	intergenic	444-1349	0.0045-0.0015	0.1103	0.0769	3.05(0.57-16.39)
cg08820231	chr12:58013687	SLC26A10	4	as reference, falta BS	0.903/0.260		#N/A	#N/A	#N/A	#N/A	#N/A	C
cg14433609	chr13:46710018	LCP1	2	meSNP MAF<0.001, n.a.	0.508/0.891	normal levels	445-1349	0.0045-0.0026	0.4819	0.1209	1.74(0.37-6.84)	E, C
cg05491608	chr13:103346962	METTL21C	2	meSNP MAF<0.001, n.a.	0.434/0.871	not expressed	444-1348	0.0079-0.0022	0.0229	0.0460	3.56(1.02-12.86)
cg01456491	chr15:41064500	C15orf62/ DNAJC17	2	meSNP MAF<0.001, n.a.	0.587/0.885	DNAJC17, ZFYVE19 (lowest level)	446-1241	0.0045-0.004	0.7701	0.1558	1.11(0.25-3.87)	M, L
cg05141289	chr15:57404080	TCF12	2	meSNV; P/P inh.	0.521/0.920	normal levels	444-1349	0.0034-0.0015	0.3747	0.1175	2.28(0.33-13.52)	C,L
cg06001277	chr16:903073	LMF1	2	meSNV; M/M inh.	0.553/0.892	normal levels	444-1349	0.0034-0.0007	0.1009	0.0769	4.57(0.52-54.72)	C,L
cg08838752	chr17:1659924	SERPINF1	2	meSNP MAF<0.001, n.a.	0.42/0.808	ASD_18: SERPINF2 (highest level)	no data	no data	no data	no data	no data	E, D, R
cg24126567	chr17:74525046	CYGB/PRCD	2	meSNV; M/P inh.	0.416/0.842	not expressed	444-1348	0.0034-0.0019	0.4181	0.1186	1.82(0.28-9.4)	E, L
cg03070095	chr17:80656113	RAB40B	2	meSNV; P inh.	0.452/0.105	n.d.	410-1226	0.0037-0.0029	0.7186	0.1502	1.28(0.21-5.63)	C, L
cg18904477	chr20:57222576	intergenic	2	meSNP MAF<0.003, n.a.	0.506/0.887	ASD_3: STX16 (OE)	444-1349	0.0034-0.0004	0.0494	0.0516	9.13(0.73-478.77)
cg23898928	chrX:8500975	KAL1	2	meSNP MAF<0.003, n.a.	0.073/0.836	not expressed	354-351	0.0085-0.0028	0.2877	0.1002	2.99(0.53-30.39)	C
C) Individual CpGs with consequences in expression in nearby genes
					gene position vs.CpGb (gene direction)/ distance from TSS		meSNVs Association study
REF_ID	Position (hg19)	Gene altered	Patient	Validation and segregation		Relative meth/expression	N ASD-CNT	MAF ASD-CNT	Fisher P.value	Q.value (FDR)	OR(CImin-CImax)	Reported in ASD
cg03983498	chr1:55107291	ACOT11	ASD_4	meSNV; P inh.	US (+)/93308	reduced/OE	446-1349	0.0011-0	0.2485	0.0975	Inf(0.08-Inf)	C
cg17937591	chr1:100602503	DBT	ASD_23	meSNV MAF<0.005; M inh.	DS (-)/59308	reduced/OE	446-1349	0.0045-0.0007	0.0367	0.0460	6.07(0.87-67.28)
cg12308407	chr6:32081491	FKBPL	ASD_18	meSNV; M inh.	DS (-)/16576	reduced/OE	445-1349	0.0022-0.0004	0.1540	0.0951	6.07(0.32-357.66)	C
cg24311693	chr6:33147578	RXRB	ASD_23	meSNP MAF<0.001; M inh.	DS (-)/20895	reduced/OE	445-1349	0.0011-0	0.2480	0.0975	Inf(0.08-Inf)	C, E (DR)
cg02760555	chr12:113826879	SDSa	ASD_6	meSNV MAF<0.003; M inh.	US (-)/5000	reduced/OE	n.a	n.a	n.a	n.a	n.a	C
cg00649500	chr14:54862622	CDKN3a	ASD_18	meSNV MAF<0.003; M inh.	DS (+)/1050	reduced/OE	445-1349	0.0011-0.0004	0.4346	0.1186	3.03(0.04-237.77)
cg23314594	chr14:93655455	BTBD7	ASD_5	meSNV; M inh.	DS (-)/105828	reduced/OE	445-1348	0.0011-0.0004	0.4348	0.1186	3.03(0.04-237.59)
cg20380368	chr15:70342278	TLE3a	ASD_27	meSNV; M inh.	3'UTR/0	reduced/OE	447-1240	0.0011-0.0016	1	0.1960	0.69(0.01-7.02)	C,L
cg04552480	chr16:12209538	RPS23P6a	ASD_3	meSNP MAF<0.002; P inh.	Gene/0	reduced/OE	445-1349	0.0011-0	0.2480	0.0975	Inf(0.08-Inf)
cg04649627	chr16:30960055	SETD1A	ASD_25	meSNV; P inh.	DS (+)/9997	increased/OE	n.a	n.a	n.a	n.a	n.a	C, E, R
		STX1B			DS (-)/44086							C
cg27245147	chr16:88763611	MVD	ASD_7	meSNV; P inh.	US (-) / 6414	reduced/OE	318-954	0.0016-0	0.2500	0.0975	Inf(0.08-Inf)	C
		RNF166a			TRR /364							mDS
cg22506042	chr17:3801759	CAMKK1a	ASD_33	meSNP MAF<0.001; P inh.	US (-)/5422	reduced/OE	447-1241	0.0011-0.0004	0.4596	0.1201	2.78(0.04-217.79)	L
cg08693754	chr19:8668698	MYO1F	ASD_36	meSNP MAF<0.001; P inh.	US (-)/26512	reduced/OE	446-1241	0.0022-0.0012	0.6127	0.1372	1.86(0.15-16.23)	C
cg02370767	chr20:3207097	ITPA	ASD_10	meSNP MAF<0.001; M inh.	US (+)/17091	reduced/OE	446-1349	0.0034-0.0011	0.1669	0.0951	3.03(0.41-22.67)	C
cg20758953	chr22:20762620	SCARF2	ASD_29	meSNV; not maternal, parental sample n.a.	DS (-)/29577	reduced/OE	446-1241	0.0011-0	0.2644	0.0975	Inf(0.07-Inf)	C
D) DMCpGs compared to 815 individuals of dbGAP
							meSNVs Association study
REF_ID	Position (hg19)	Genes	Patient	Validation and segregation	Spanish patient B-value	CNT B mean (min-max) n,1214	N ASD-CNT	MAF ASD-CNT	Fisher P.value	Q.value (FDR)	OR(CImin-CImax)	Reported in ASD
cg25781162	chr2:44065997	ABCG5	ASD_9	meSNP MAF<0.004; P inh.	0.429	0.869(0,774-0,964)	858-1713	0.0023-0	0.2529	0.0975	Inf(0.08-Inf)
TRR, transcription regulatory region; SNV, Single nucleotide variant; M, maternally, P, Paternally inherited; MAF, Minor allele frequency; n.a:, not analyzed; OE, overexpressed; NE, not expressed; n.d., no RNAseq data for this individual; E, Expression; C, CNV; L,Linkage-analysis; R, related diseases; D, Deletions; DR, Down-regulated; TSS, Transcription Starting Site; US,Upstream; DS, Downstream;…

## Sheet: Table S3
Supplementary Table 3. 700DMCpG obtained after the case-control individual differential methylation.
DMCpG TargetID	Gene/s overlapping the DMCpG position	chr	Position	Patient	Relative meth. change	Position vs. gene	Loscation vs. Island	DMR	dbSNP v.137.2	B-value AUT	C Mean (n=101)		epigenetic variant frecuency in 656 controls	Nardone et al. 2014 (controls vs. ASD)	Bead Type	Concordance SSN-SWAN normalization
cg15115072	PRKCZ	1	2002722	ASD_37	hypometh	Body	N_Shelf		MAF<0.005	0.484	0.833		0		II	no
cg11758127	PRKCZ	1	2002884	ASD_40	hypometh	Body	N_Shelf		no SNP	0.466	0.851		0		II	yes
cg11070388	MORN1	1	2269974	ASD_16	hypometh	Body	S_Shelf		no SNP	0.376	0.825		rare (f<0.005)		II	yes
cg22949832	PRDM16	1	3047342	ASD_43	hypometh	Body	0	0	no SNP	0.633342	0.922449		0		I	yes
cg05925365	ICMT	1	6294656	ASD_50	hypometh	Body	N_Shore	CDMR	no SNP	0.496839	0.884879		0		I	no
cg25028293	PLEKHG5	1	6528261	ASD_37	hypometh	Body	N_Shelf		no SNP	0.392	0.805		0		II	yes
cg20152585	intergenic	1	8155696	ASD_32	hypometh	intergenic	0	0	MAF<0.005	0.57827	0.911682		0		II	no
cg05814135	intergenic	1	9241160	ASD_1	hypometh	intergenic	N_Shore		no SNP	0.426	0.867		0		II	yes
cg19309580	PIK3CD	1	9747263	ASD_25	hypermeth	5'UTR	N_Shelf		no SNP	0.511	0.036		0		I	yes
cg03653801	PIK3CD	1	9747772	ASD_25	hypermeth	5'UTR	N_Shore		no SNP	0.516	0.067		0		I	yes
cg16512854	PIK3CD	1	9754132	ASD_7	hypometh	5'UTR	S_Shelf		no SNP	0.428	0.859		0	BA24	II	yes
cg17423089	CLSTN1	1	9790532	ASD_13	hypometh	3'UTR	Island		no SNP	0.559	0.937		0		I	yes
cg24317742	intergenic	1	10484899	ASD_11	hypometh	intergenic			MAF<0.005	0.439	0.9		rare (f<0.005)		II	yes
cg22693994	TARDBP	1	11085219	ASD_3	hypometh	3'UTR			no SNP	0.529	0.857		0		II	no
cg03398002	KIAA1026	1	15272082	ASD_37	hypometh	Body;5'UTR;TSS1500;Body;Body			no SNP	0.559	0.832		rare (f<0.005)		II	no
cg10946871	LUZP1	1	23452379	ASD_39	hypometh	5'UTR;5'UTR			no SNP	0.541	0.916		0		II	yes
cg07106944	ZDHHC18	1	27180489	ASD_7	hypometh	3'UTR			MAF<0.005	0.373	0.826		0		II	yes
cg04234465	RNU11	1	28974730	ASD_44	hypermeth	TSS1500	0	0	no SNP	0.484183	0.0691111		0		II	yes
cg04856896	CCDC28B	1	32665450	ASD_31	hypometh	TSS1500	N_Shore	0	no SNP	0.541101	0.868543		0		II	yes
cg17109517	TRIM62	1	33646373	ASD_35	hypermeth	Body	N_Shore	0	no SNP	0.596878	0.152086		0		II	yes
cg24443795	intergenic	1	35252824	ASD_20	hypometh	intergenic	S_Shelf	0	MAF<0.005	0.605344	0.929108		0		II	yes
cg14163334	COL9A2	1	40784323	ASD_2	hypometh	TSS1500	S_Shore		MAF<0.005	0.473	0.887		0		II	yes
cg13946806	intergenic	1	41969562	ASD_25	hypometh	intergenic			no SNP	0.164	0.8		0		II	yes
cg06961025	CYP4Z2P	1	47366366	ASD_32	hypometh	TSS1500	0	0	MAF<0.005	0.601049	0.887115		0		II	yes
cg05480453	PODN	1	53544614	ASD_12	hypometh	Body	Island		no SNP	0.423	0.832		0		II	yes
cg20741386	SLC1A7	1	53556189	ASD_39	hypometh	Body	N_Shelf		no SNP	0.411	0.813		0		II	yes
cg03983498	C1orf175	1	55107291	ASD_4	hypometh	TSS200			no SNP	0.502	0.877		0		II	yes
cg05964000	USP24	1	55564130	ASD_17	hypometh	Body			MAF<0.005	0.564	0.897	*	rare (f<0.005)		II	no
cg05964000	USP24	1	55564130	ASD_45	hypometh	Body	0	0	MAF<0.005	0.629366	0.884725	*	0		II	no
cg07836257	HOOK1	1	60280342	ASD_48	hypermeth	TSS200	N_Shore	0	no SNP	0.514221	0.0965827		0		II	yes
cg02077669	PDE4B	1	66730524	ASD_41	hypometh	Body			no SNP	0.528	0.923		rare (f<0.005)		II	yes
cg07212035	LPHN2	1	82266912	ASD_43	hypermeth	5'UTR	Island	DMR	no SNP	0.455238	0.10096		0		II	yes
cg17937591	CCDC76	1	100602503	ASD_23	hypometh	Body	S_Shelf		MAF<0.005	0.521	0.891		0		II	no
cg22357984	intergenic	1	109982423	ASD_1	hypometh	intergenic			MAF<0.005	0.458	0.896		rare (f<0.005)	BA10	II	no
cg21264443	NGF	1	115828878	ASD_36	hypometh	Body	0	0	no SNP	0.527119	0.885938		0		II	yes
cg03612201	intergenic	1	117288376	ASD_22	hypometh	intergenic	S_Shelf		no SNP	0.495	0.908		0		II	yes
cg02909688	intergenic	1	147752823	ASD_16	hypermeth	intergenic	N_Shore	DMR	MAF<0.005	0.343	0.062		rare (f<0.005)		II	no
cg06897921	intergenic	1	148176490	ASD_7	hypermeth	intergenic	Island		MAF<0.005	0.536	0.084		0		I	yes
cg04841371	SPRR1A	1	152958102	ASD_30	hypometh	3'UTR			no SNP	0.405	0.802		rare (f<0.005)		II	yes
cg13924287	C1orf43;UBAP2L	1	154194049	ASD_41	hypermeth	TSS1500;5'UTR;TSS1500;5'UTR;TSS1500	S_Shore		no SNP	0.428	0.068		0		II	no
cg02774334	SEMA4A	1	156123500	ASD_26	hypometh	5'UTR;1stExon			no SNP	0.418	0.855		0		II	yes
cg23270415	HSPA7	1	161574664	ASD_16	hypometh	TSS1500	N_Shore		no SNP	0.422	0.912		0		II	yes
cg06197571	C1orf49	1	178481882	ASD_2	hypometh	TSS1500			no SNP	0.573	0.92		0		I	no
cg27513517	intergenic	1	183439365	ASD_23	hypermeth	intergenic	N_Shore		no SNP	0.438	0.062		0		II	yes
cg15632228	intergenic	1	183439493	ASD_23	hypermeth	intergenic	N_Shore		no SNP	0.596	0.052		0		II	yes
cg24558378	intergenic	1	183589673	ASD_10	hypometh	intergenic			no SNP	0.462	0.889	*	0		II	yes
cg24558378	intergenic	1	183589673	ASD_53	hypometh	intergenic	0	0	no SNP	0.556584	0.878061	*	0		II	yes
cg01931883	intergenic	1	201561164	ASD_37	hypometh	intergenic			MAF<0.005	0.386	0.839		rare (f<0.005)		II	yes
cg20947259	intergenic	1	201572159	ASD_16	hypometh	intergenic			no SNP	0.633	0.918		0		I	no
cg09220235	KISS1	1	204162877	ASD_49	hypometh	5'UTR	S_Shelf	0	MAF<0.005	0.537172	0.883265		0	BA24	II	yes
cg26940910	SRGAP2	1	206627837	ASD_39	hypometh	Body			MAF<0.005	0.436	0.857		0		II	yes
cg11705432	intergenic	1	206965840	ASD_24	hypometh	intergenic			MAF<0.005	0.511	0.861		rare (f<0.005)		II	yes
cg10533159	LOC148696	1	207991937	ASD_14	hypometh	Body	0	0	MAF<0.005	0.555254	0.911562		0		II	no
cg13064658	LPGAT1	1	212003989	ASD_14	hypermeth	5'UTR;1stExon	Island	0	no SNP	0.747174	0.104223		rare(f<0.005)		I	yes
cg13064658	LPGAT1	1	212003989	ASD_35	hypermeth	5'UTR;1stExon	Island	0	no SNP	0.722448	0.104223		rare(f<0.005)		I	yes
cg25619461	intergenic	1	226617992	ASD_39	hypometh	intergenic			no SNP	0.42	0.862		0		II	yes
cg12209313	OBSCN	1	228470904	ASD_38	hypometh	Body;Body	N_Shelf		no SNP	0.391	0.915		0		II	yes
cg03040530	OBSCN	1	228558193	ASD_38	hypometh	Body	N_Shore		no SNP	0.432	0.839		0		II	yes
cg21440584	MIR1182;FAM89A	1	231155682	ASD_42	hypometh	TSS200;Body			MAF<0.005	0.559	0.872		rare (f<0.005)		I	no
cg00328597	ACTN2	1	236915027	ASD_39	hypometh	Body			no SNP	0.436	0.78		0		II	no
cg01507200	OR6F1	1	247877066	ASD_40	hypometh	TSS1500			no SNP	0.424	0.91		0		II	no
cg25819275	OR2G6	1	248684766	ASD_8	hypometh	TSS200			MAF<0.005	0.474	0.832		rare (f<0.005)		II	no
cg07919936	intergenic	2	451875	ASD_53	hypometh	intergenic	0	0	no SNP	0.368734	0.876494		rare(f<0.005)		I	no
cg10874953	intergenic	2	522092	ASD_25	hypometh	intergenic			MAF<0.005	0.394	0.889		0		II	yes
cg00718694	intergenic	2	1593723	ASD_12	hypometh	intergenic	N_Shore		no SNP	0.58	0.879		0		II	yes
cg16182685	TSSC1	2	3260980	ASD_3	hypometh	Body			MAF<0.005	0.443	0.903		rare (f<0.005)		II	no
cg26852404	intergenic	2	3640456	ASD_18	hypometh	intergenic	N_Shelf		MAF<0.005	0.44	0.86		rare (f<0.005)		II	no
cg16597412	intergenic	2	3816949	ASD_25	hypometh	intergenic			no SNP	0.446	0.865		0		II	yes
cg18451529	NBAS	2	15698011	ASD_10	hypometh	Body	N_Shelf		MAF<0.005	0.45	0.887		rare (f<0.005)		II	yes
cg10663628	KLHL29	2	23798452	ASD_2	hypometh	Body			no SNP	0.413	0.823		0		II	yes
cg11517928	KLHL29	2	23916100	ASD_23	hypometh	Body	S_Shelf		MAF<0.005	0.444	0.858		rare (f<0.005)		II	yes
cg02110048	OTOF	2	26725464	ASD_19	hypometh	Body	N_Shore		no SNP	0.519	0.914		rare (f<0.005)		II	yes
cg14118523	intergenic	2	30629374	ASD_2	hypometh	intergenic			no SNP	0.42	0.884		rare (f<0.005)		II	yes
cg18188235	LTBP1	2	33518258	ASD_49	hypometh	Body	0	0	MAF<0.005	0.607888	0.92264		0		II	yes
cg08187034	SFRS7	2	38970936	ASD_32	hypometh	3'UTR	0	0	no SNP	0.558955	0.866075		0		II	yes
cg22374165	LOC100271715	2	39199173	ASD_37	hypometh	3'UTR			no SNP	0.43	0.812		0		II	yes
cg07948421	TMEM178	2	39922943	ASD_13	hypometh	Body;5'UTR			no SNP	0.503	0.918		0		II	yes
cg04973837	AByes	2	44057002	ASD_13	hypometh	Body	N_Shore		no SNP	0.515	0.913		0		II	yes
cg25781162	AByes	2	44065996	ASD_9	hypometh	TSS200			MAF<0.005	0.429	0.858		0		II	yes
cg18257814	CCDC88A	2	55646430	ASD_17	hypermeth	5'UTR;1stExon;1stExon;5'UTR	N_Shore	DMR	no SNP	0.618	0.108		rare (f<0.005)		I	no
cg15650058	intergenic	2	56070135	ASD_9	hypometh	intergenic			no SNP	0.567	0.898		0		II	yes
cg15983109	PROKR1	2	68880714	ASD_49	hypermeth	Body	N_Shore	0	no SNP	0.437302	0.0652772		0		II	no
cg21682942	RNF181	2	85824657	ASD_9	hypometh	3'UTR	S_Shore		no SNP	0.461	0.891		0		II	yes
cg24127050	SEMA4C	2	97530800	ASD_39	hypometh	Body	Island		no SNP	0.406	0.823		0		II	yes
cg25038926	ACOXL	2	111556206	ASD_9	hypometh	Body	(blanco)	(blanco)	MAF<0.005	0.512296	0.902074		0.920124		II	no
cg06607620	TMEM177	2	120438837	ASD_44	hypometh	Body	S_Shore	0	MAF<0.005	0.504162	0.868441		0		II	yes
cg09400272	intergenic	2	130378183	ASD_10	hypometh	intergenic			MAF<0.005	0.434	0.869		rare (f<0.005)		II	no
cg02785604	ARHGEF4	2	131676136	ASD_22	hypometh	5'UTR;5'UTR	S_Shore		no SNP	0.219	0.868		rare (f<0.005)		I	yes
cg15527554	YSK4	2	135782086	ASD_15	hypometh	Body;Body			MAF<0.005	0.483	0.868		rare (f<0.005)		II	no
cg17032989	FMNL2	2	153259061	ASD_6	hypometh	Body			MAF<0.005	0.476	0.831		0		II	yes
cg05777410	GALNT5	2	158162587	ASD_1	hypometh	Body			no SNP	0.47	0.911		rare (f<0.005)		II	yes
cg05777410	GALNT5	2	158162587	ASD_5	hypometh	Body			no SNP	0.453	0.911		rare (f<0.005)		II	yes
cg10514237	TANK	2	162064025	ASD_9	hypometh	Body			no SNP	0.531	0.89		rare (f<0.005)		II	no
cg08266852	UBE2E3	2	181923138	ASD_39	hypometh	Body;Body			MAF<0.005	0.512	0.925		0		II	yes
cg16797514	intergenic	2	202860995	ASD_2	hypometh	intergenic			MAF<0.005	0.455	0.93		rare (f<0.005)		II	yes
cg01177002	intergenic	2	205408570	ASD_46	hypometh	intergenic	N_Shore	0	no SNP	0.631673	0.896118		0		II	yes
cg08353938	MARCH4	2	217227472	ASD_1	hypometh	Body			MAF<0.005	0.418	0.826		rare (f<0.005)		II	no
cg16944964	intergenic	2	228190352	ASD_32	hypermeth	intergenic	Island	0	no SNP	0.679368	0.0492333		0		I	yes
cg14794350	AGAP1	2	236721419	ASD_50	hypometh	Body	0	0	no SNP	0.593692	0.8951		0		II	yes
cg08170141	COL6A3	2	238324040	ASD_30	hypometh	TSS1500			MAF<0.005	0.523	0.917		rare (f<0.005)		II	yes
cg26472938	intergenic	2	238394205	ASD_1	hypometh	intergenic	N_Shore		no SNP	0.44	0.877		0		II	yes
cg23404528	intergenic	2	238480887	ASD_4	hypermeth	intergenic			MAF<0.005	0.532	0.047		rare (f<0.005)		I	yes
cg24464012	intergenic	2	239709369	ASD_9	hypometh	intergenic			no SNP	0.487	0.897		0		II	yes
cg13090969	HDAC4	2	240043331	ASD_37	hypometh	Body	N_Shelf		MAF<0.005	0.544	0.922		rare (f<0.005)		I	yes
cg00540587	HDAC4	2	240184656	ASD_20	hypometh	Body	0	0	no SNP	0.550113	0.853244		0		II	yes
cg21135616	HDAC4	2	240294246	ASD_17	hypometh	5'UTR			MAF<0.005	0.53	0.824		0		I	no
cg26317006	intergenic	2	240428290	ASD_9	hypometh	intergenic			no SNP	0.622	0.958		0		I	yes
cg04053485	ATG4B	2	242611942	ASD_41	hypometh	3'UTR			no SNP	0.413	0.825		0		II	yes
cg20502417	intergenic	2	242710250	ASD_36	hypometh	intergenic	N_Shore	0	no SNP	0.613437	0.939045		0		I	yes
cg11624780	intergenic	3	14242791	ASD_39	hypometh	intergenic			MAF<0.005	0.485	0.844		rare (f<0.005)		II	no
cg22918553	RBMS3	3	29788397	ASD_39	hypometh	Body			MAF<0.005	0.537	0.921		0		II	yes
cg01971555	CNOT10	3	32729395	ASD_11	hypometh	Body	S_Shelf		no SNP	0.425	0.875		0		II	yes
cg04422208	CRTAP	3	33181755	ASD_31	hypometh	Body	0	0	no SNP	0.612926	0.889876		0		II	yes
cg19207090	LOC100129354	3	47053445	ASD_3	hypometh	Body	S_Shore		no SNP	0.432	0.796		0		II	no
cg19216519	HEMK1	3	50607787	ASD_34	hypometh	5'UTR	S_Shore	0	no SNP	0.611029	0.903021		0		II	yes
cg03997418	ATXN7	3	63925831	ASD_6	hypometh	Body;Body			MAF<0.005	0.563	0.935		0		II	yes
cg08066306	LOC285205	3	107642358	ASD_48	hypometh	Body	0	0	MAF<0.005	0.596202	0.870068		0		II	yes
cg20382831	FLJ25363	3	109128982	ASD_5	hypometh	1stExon;5'UTR			no SNP	0.482	0.901		0		II	yes
cg01081718	ATG3	3	112278508	ASD_7	hypometh	Body	N_Shore		no SNP	0.449	0.87		rare (f<0.005)		II	yes
cg16358924	MIR568	3	114036595	ASD_8	hypometh	TSS1500			MAF<0.005	0.517	0.863		0		II	no
cg12978275	CD80	3	119278956	ASD_13	hypometh	TSS1500			no SNP	0.433	0.847		0		II	yes
cg12080157	intergenic	3	122888362	ASD_41	hypometh	intergenic			no SNP	0.592	0.913		0		II	no
cg05791779	CHCHD6	3	126452023	ASD_37	hypometh	Body			no SNP	0.465	0.804		0		I	no
cg18090577	COL29A1	3	130158438	ASD_37	hypometh	Body;Body			MAF<0.005	0.477	0.884		rare (f<0.005)		II	no
cg22288315	SLC9A9	3	143501281	ASD_28	hypometh	Body			no SNP	0.468	0.88		rare (f<0.005)		II	no
cg22065513	intergenic	3	144241532	ASD_26	hypometh	intergenic			no SNP	0.434	0.845		0		II	no
cg13669804	GYG1	3	148712659	ASD_15	hypometh	Body	S_Shelf		no SNP	0.503	0.905		0		II	yes
cg06694299	WWTR1	3	149254021	ASD_47	hypometh	Body	0	0	no SNP	0.570713	0.863952		0		II	yes
cg13634423	SUCNR1	3	151596028	ASD_30	hypometh	5'UTR			no SNP	0.39	0.814		0		II	yes
cg12315391	SHOX2	3	157815145	ASD_3	hypermeth	3'UTR	N_Shore	RDMR	no SNP	0.823	0.194		0		II	no
cg16558822	intergenic	3	168695811	ASD_7	hypometh	intergenic			no SNP	0.607	0.929		0		II	yes
cg03516577	MECOM	3	169245817	ASD_37	hypometh	Body			no SNP	0.417	0.853		0		II	yes
cg17537403	GPR160	3	169755693	ASD_49	hypermeth	TSS200	Island	0	no SNP	0.445736	0.099794		0		II	no
cg26334671	FNDC3B	3	172037094	ASD_28	hypometh	Body;Body			MAF<0.005	0.494	0.907		rare (f<0.005)		II	yes
cg01818027	intergenic	3	183164750	ASD_42	hypometh	intergenic	N_Shore		no SNP	0.47	0.897		rare (f<0.005)		II	yes
cg01876619	ECE2	3	183971267	ASD_11	hypometh	Body;Body	S_Shelf		no SNP	0.41	0.829		0		II	yes
cg17663418	intergenic	3	184013877	ASD_10	hypometh	intergenic	N_Shelf		no SNP	0.394	0.891		rare (f<0.005)		II	no
cg06958937	EIF4G1	3	184045017	ASD_51	hypometh	Body	Island	0	no SNP	0.627727	0.909818		0		II	no
cg17466567	ETV5	3	185826590	ASD_23	hypermeth	5'UTR	Island		no SNP	0.735	0.159		0		II	no
cg01985201	intergenic	3	187789927	ASD_19	hypometh	intergenic			MAF<0.005	0.438	0.87		0		II	yes
cg06178310	CLDN16	3	190105653	ASD_22	hypometh	TSS200			MAF<0.005	0.441	0.89		0		II	yes
cg23955976	intergenic	3	191585219	ASD_1	hypometh	intergenic	S_Shelf		MAF<0.005	0.423	0.872		rare (f<0.005)		II	no
cg07155014	intergenic	3	195855367	ASD_15	hypometh	intergenic			no SNP	0.391	0.802		0	BA24	II	yes
cg12601576	GAK	4	906860	ASD_12	hypometh	Body	N_Shore	CDMR	no SNP	0.599	0.937		0		I	yes
cg14761923	KIAA1530	4	1370502	ASD_19	hypometh	Body	S_Shelf		no SNP	0.36	0.766		rare (f<0.005)		II	yes
cg07041428	intergenic	4	1763019	ASD_30	hypometh	intergenic	N_Shore		no SNP	0.555	0.924	*	rare (f<0.005)		I	yes
cg07041428	intergenic	4	1763019	ASD_14	hypometh	intergenic	N_Shore	0	no SNP	0.565351	0.915309	*	0		I	yes
cg02338146	ADD1	4	2906691	ASD_38	hypometh	Body			MAF<0.005	0.336	0.892		0		II	yes
cg07497569	ADD1	4	2930361	ASD_38	hypometh	3'UTR	N_Shelf		MAF<0.005	0.411	0.777		rare (f<0.005)		II	no
cg12964657	C4orf44	4	3252413	ASD_21	hypometh	Body;Body	S_Shore		no SNP	0.397	0.816		rare (f<0.005)		II	yes
cg17924901	DOK7	4	3475233	ASD_48	hypometh	Body	Island	0	no SNP	0.497977	0.806886		0		II	yes
cg12788866	WFS1	4	6299306	ASD_34	hypometh	Body	0	0	MAF<0.005	0.457875	0.835833		0		II	yes
cg05069807	TBC1D14	4	6945702	ASD_11	hypometh	Body;Body			no SNP	0.608	0.964		rare (f<0.005)		I	no
cg06005199	C4orf23	4	8474290	ASD_13	hypometh	Body			MAF<0.005	0.503	0.864		0		II	no
cg24629016	intergenic	4	8648739	ASD_38	hypometh	intergenic	S_Shelf		no SNP	0.408	0.863		0	BA24	II	no
cg00693583	SEPSECS	4	25160982	ASD_30	hypometh	Body	N_Shore		no SNP	0.462	0.846		rare (f<0.005)		II	yes
cg21410980	N4BP2	4	40121831	ASD_19	hypometh	Body			MAF<0.005	0.415	0.857		0		II	yes
cg27299484	ATP8A1	4	42418956	ASD_17	hypometh	Body;Body			MAF<0.005	0.478	0.915		0		II	yes
cg23734503	TMPRSS11A	4	68829101	ASD_47	hypometh	1stExon	0	0	no SNP	0.619912	0.900683		0		II	yes
cg09226319	intergenic	4	74698986	ASD_52	hypometh	intergenic	N_Shelf	0	no SNP	0.597761	0.901291		0		II	yes
cg12020230	CXCL13	4	78432901	ASD_11	hypometh	TSS200			MAF<0.005	0.411	0.851		0		II	no
cg16008918	CNOT6L	4	78740080	ASD_17	hypermeth	Body	Island		no SNP	0.463	0.08		rare (f<0.005)		II	yes
cg16713292	KLHL8	4	88110161	ASD_2	hypometh	Body			no SNP	0.504	0.895		0		II	no
cg08547601	PPM1K	4	89204953	ASD_41	hypermeth	5'UTR	Island		MAF<0.005	0.368	0.069		rare (f<0.005)		II	yes
cg21892111	GPRIN3	4	90171423	ASD_7	hypometh	5'UTR			no SNP	0.53	0.909		rare (f<0.005)		II	yes
cg15701178	UNC5C	4	96471143	ASD_28	hypermeth	TSS1500	S_Shore	CDMR	no SNP	0.412	0.049		0		II	yes
cg09289469	PPA2	4	106321260	ASD_16	hypometh	Body			no SNP	0.481	0.889		rare (f<0.005)		II	no
cg08173533	GSTCD;INTS12	4	106756925	ASD_5	hypometh	Body;Body			no SNP	0.457	0.772		0		II	no
cg14380576	SEC24B	4	110363013	ASD_49	hypometh	Body	0	0	no SNP	0.649716	0.916617		0		II	no
cg18710298	ELOVL6	4	111012198	ASD_1	hypometh	Body;Body			MAF<0.005	0.445	0.866		0		II	no
cg25451082	ARSJ	4	114901059	ASD_35	hypermeth	TSS200	S_Shore	0	no SNP	0.539752	0.0372345		0		I	yes
cg19342828	SYNPO2	4	119974212	ASD_6	hypometh	Body			MAF<0.005	0.484	0.907		rare (f<0.005)		II	yes
cg13479953	PDE5A	4	120428634	ASD_16	hypometh	Body			no SNP	0.467	0.905		0		II	yes
cg05559643	TNIP3	4	122137696	ASD_38	hypometh	TSS200			MAF<0.005	0.392	0.787		rare (f<0.005)		II	no
cg15798530	TRPC3	4	122855216	ASD_26	hypometh	Body;TSS1500	S_Shore		MAF<0.005	0.602	0.916		rare (f<0.005)		II	no
cg07025157	intergenic	4	128062757	ASD_39	hypometh	intergenic			no SNP	0.481	0.846		0		II	yes
cg00244317	PHF17	4	129785576	ASD_48	hypometh	Body;3'UTR	0	0	no SNP	0.671496	0.904581		0		II	yes
cg19661610	RNF150	4	142054660	ASD_1	hypermeth	TSS200	S_Shore		no SNP	0.362	0.121		0		II	yes
cg00262489	intergenic	4	153091309	ASD_30	hypometh	intergenic			no SNP	0.563	0.923		rare (f<0.005)		II	yes
cg26708724	FAT1	4	187509785	ASD_31	hypometh	Body	0	0	MAF<0.005	0.558392	0.897173		0		II	yes
cg06658637	EXOC3	5	466542	ASD_35	hypometh	Body	S_Shore	0	no SNP	0.688507	0.962343		0		I	yes
cg07078108	intergenic	5	560367	ASD_26	hypometh	intergenic	N_Shore		no SNP	0.483	0.87		rare (f<0.005)		II	yes
cg20540262	intergenic	5	1299356	ASD_18	hypometh	intergenic	S_Shelf		no SNP	0.488	0.866		rare (f<0.005)		II	yes
cg17928883	intergenic	5	2038528	ASD_14	hypermeth	intergenic	Island	0	no SNP	0.603551	0.12728		rare(f<0.005)		II	yes
cg21756587	intergenic	5	2867363	ASD_26	hypometh	intergenic	S_Shore		no SNP	0.445	0.854		0		II	no
cg01879083	CMBL	5	10306031	ASD_18	hypometh	5'UTR	N_Shore		MAF<0.005	0.448	0.89		rare (f<0.005)		II	yes
cg20755989	intergenic	5	28403960	ASD_37	hypometh	intergenic			MAF<0.005	0.459	0.876		rare (f<0.005)		II	no
cg09747230	NNT	5	43613142	ASD_51	hypometh	Body	0	0	no SNP	0.583673	0.887549		0		II	no
cg23001370	SNX18	5	53817073	ASD_6	hypometh	Body;Body	S_Shore	RDMR	MAF<0.005	0.438	0.802		rare (f<0.005)		II	yes
cg05262173	intergenic	5	76131154	ASD_9	hypometh	intergenic			MAF<0.005	0.503	0.886	*	rare (f<0.005)		II	no
cg05262173	intergenic	5	76131154	ASD_53	hypometh	intergenic	0	0	MAF<0.005	0.642874	0.887431	*	0		II	no
cg10569335	RNU5E;RNU5D;ZCCHC9	5	80597143	ASD_13	hypermeth	Body;Body;TSS1500;TSS1500;TSS1500	N_Shore		no SNP	0.362	0.067		0		I	yes
cg05602479	RNU5E;RNU5D;ZCCHC9	5	80597196	ASD_13	hypermeth	Body;Body;TSS1500;TSS1500;TSS1500	N_Shore		no SNP	0.419	0.056		0		II	yes
cg16993440	RNU5E;RNU5D;ZCCHC9	5	80597283	ASD_13	hypermeth	Body;TSS200;TSS200;Body;TSS200	N_Shore		no SNP	0.398	0.033		0		II	yes
cg27010645	RNU5E;RNU5D;ZCCHC9	5	80597288	ASD_13	hypermeth	Body;TSS200;TSS200;Body;TSS200	N_Shore		no SNP	0.439	0.092		0		II	yes
cg22211395	RNU5E;RNU5D;ZCCHC9	5	80597321	ASD_13	hypermeth	Body;TSS200;TSS200;Body;TSS200	Island		no SNP	0.435	0.016		0		I	yes
cg26543232	RNU5E;RNU5D;ZCCHC9	5	80597384	ASD_13	hypermeth	Body;TSS200;TSS200;Body;TSS200	Island		no SNP	0.544	0.021		0		I	yes
cg07673182	RNU5E;RNU5D;ZCCHC9	5	80597393	ASD_13	hypermeth	Body;TSS200;TSS200;Body;TSS200	Island		no SNP	0.501	0.009		0		I	yes
cg01036296	RNU5E;RNU5D;ZCCHC9	5	80597395	ASD_13	hypermeth	Body;TSS200;TSS200;Body;TSS200	Island		no SNP	0.324	0.012		0		I	yes
cg22439198	RNU5E;RNU5D;ZCCHC9	5	80597482	ASD_13	hypermeth	Body;1stExon;5'UTR;5'UTR;1stExon;5'UTR;Body;1stExon	Island		no SNP	0.4	0.013		0		I	yes
cg17477893	RNU5E;RNU5D;ZCCHC9	5	80597509	ASD_13	hypermeth	Body;Body;1stExon;5'UTR;5'UTR;1stExon;5'UTR	Island		MAF<0.005	0.486	0.017		0		I	yes
cg01491225	RNU5E;RNU5D;ZCCHC9	5	80597551	ASD_13	hypermeth	Body;Body;1stExon;5'UTR;5'UTR;5'UTR	Island		no SNP	0.33	0.029		0		II	yes
cg00407623	RNU5E;RNU5D;ZCCHC9	5	80597718	ASD_13	hypermeth	Body;Body;1stExon;5'UTR;5'UTR;5'UTR	Island		no SNP	0.37	0.058		0		I	yes
cg16288993	RNU5E;RNU5D;ZCCHC9	5	80597828	ASD_13	hypermeth	Body;Body;1stExon;5'UTR;5'UTR;5'UTR	S_Shore		no SNP	0.551	0.048		0		I	yes
cg19593009	C5orf36	5	93721323	ASD_47	hypometh	Body	0	0	MAF<0.005	0.53106	0.887944		0		II	yes
cg26502485	SPATA9	5	95018729	ASD_21	hypometh	TSS200			no SNP	0.469	0.881	*	rare (f<0.005)		II	yes
cg26502485	SPATA9	5	95018729	ASD_53	hypometh	TSS200	0	0	no SNP	0.59182	0.882227	*	0		II	yes
cg06469455	intergenic	5	127138134	ASD_37	hypometh	intergenic			no SNP	0.285	0.841		0	BA24	II	yes
cg01422249	SEPT8	5	132110968	ASD_12	hypometh	Body;5'UTR;Body;Body	N_Shore		MAF<0.005	0.49	0.867		0		II	yes
cg13677577	FAT2	5	150911349	ASD_40	hypometh	Body	Island		MAF<0.005	0.43	0.876		0		II	yes
cg19585849	GALNT10	5	153655976	ASD_18	hypometh	Body			no SNP	0.505	0.905		0		II	yes
cg27331554	CYFIP2	5	156763290	ASD_25	hypometh	Body			MAF<0.005	0.456	0.878		rare (f<0.005)		II	yes
cg15090161	ODZ2	5	167634748	ASD_41	hypometh	Body			no SNP	0.543	0.894		rare (f<0.005)		II	yes
cg17229698	SLIT3	5	168271970	ASD_53	hypometh	Body	0	0	no SNP	0.506803	0.87142		0	BA24	II	yes
cg26827458	FAF2	5	175917944	ASD_17	hypometh	Body			no SNP	0.553	0.868		rare (f<0.005)		II	no
cg22022099	PCDH24	5	176016215	ASD_19	hypometh	Body			no SNP	0.427	0.909		rare (f<0.005)		II	yes
cg17491117	PRR7	5	176877512	ASD_8	hypometh	5'UTR	N_Shelf		MAF<0.005	0.477	0.894		rare (f<0.005)		II	yes
cg05258736	intergenic	5	180591704	ASD_53	hypermeth	intergenic	0	0	no SNP	0.901125	0.311785		0		II	no
cg12086462	intergenic	6	2352968	ASD_10	hypometh	intergenic			no SNP	0.436	0.891		0		II	yes
cg19117070	C6orf145	6	3723112	ASD_52	hypometh	3'UTR	0	0	no SNP	0.56317	0.887239		0		II	yes
cg14114908	intergenic	6	12246193	ASD_11	hypometh	intergenic			MAF<0.005	0.455	0.898		rare (f<0.005)	BA10	II	yes
cg06879394	PHACTR1	6	13274151	ASD_25	hypermeth	Body			no SNP	0.422	0.016		rare (f<0.005)		I	yes
cg21538684	PHACTR1	6	13274180	ASD_25	hypermeth	Body			no SNP	0.397	0.073		rare (f<0.005)		II	yes
cg20827128	PHACTR1	6	13274284	ASD_25	hypermeth	Body			no SNP	0.391	0.036		rare (f<0.005)		II	no
cg07912922	PHACTR1	6	13274314	ASD_25	hypermeth	Body			no SNP	0.365	0.026		rare (f<0.005)		I	no
cg00460589	PHACTR1	6	13274354	ASD_25	hypermeth	Body			no SNP	0.498	0.093		rare (f<0.005)		II	yes
cg20953388	JARID2	6	15431586	ASD_17	hypometh	Body			no SNP	0.461	0.883		0		II	yes
cg05230888	DTNBP1	6	15662448	ASD_33	hypermeth	Body;5'UTR	Island	0	no SNP	0.934044	0.0807029		0		II	yes
cg08224852	ATXN1	6	16326789	ASD_35	hypometh	Body	N_Shore	0	MAF<0.005	0.54562	0.923324		0		II	yes
cg03000711	MIR548A1	6	18571548	ASD_37	hypometh	TSS1500			no SNP	0.469	0.821		0		II	no
cg23596673	GPLD1	6	24491098	ASD_22	hypometh	TSS1500	N_Shelf		MAF<0.005	0.435	0.892		rare (f<0.005)		II	yes
cg26692873	LRRC16A	6	25417079	ASD_29	hypometh	Body	0	0	no SNP	0.484511	0.824597		0		II	yes
cg27350402	intergenic	6	27550691	ASD_53	hypermeth	intergenic	0	0	no SNP	0.746305	0.35359		0		II	no
cg03161803	intergenic	6	27649120	ASD_53	hypermeth	intergenic	S_Shore	RDMR	no SNP	0.732193	0.216405		rare(f<0.005)	BA24	I	no
cg10778240	intergenic	6	28104782	ASD_17	hypermeth	intergenic	Island		no SNP	0.447	0.056		0		II	yes
cg05828005	intergenic	6	28504908	ASD_53	hypermeth	intergenic	0	0	no SNP	0.501367	0.168892		0		I	no
cg24900542	intergenic	6	29723315	ASD_2	hypometh	intergenic	S_Shelf		no SNP	0.251	0.678		0		II	no
cg22220991	NCRNA00171	6	29985999	ASD_6	hypometh	Body			no SNP	0.49	0.913		rare (f<0.005)		II	yes
cg25759366	PRR3;GNL1	6	30526264	ASD_37	hypometh	Body;Body;TSS1500	S_Shore		no SNP	0.485	0.916		0		II	yes
cg14984210	intergenic	6	30560164	ASD_22	hypometh	intergenic			MAF<0.005	0.449	0.908		rare (f<0.005)		II	yes
cg03353699	NRM;KIAA1949	6	30644693	ASD_21	hypometh	3'UTR	S_Shelf		MAF<0.005	0.63	0.882		rare (f<0.005)		I	no
cg02894328	DPCR1	6	30919516	ASD_6	hypometh	Body	N_Shelf	(blanco)	no SNP	0.501145	0.85282		0.846893		II	no
cg13722605	MCCD1	6	31496029	ASD_40	hypometh	TSS1500			MAF<0.005	0.514	0.914		rare (f<0.005)		II	no
cg08717423	MSH5	6	31710687	ASD_40	hypometh	Body	S_Shelf		MAF<0.005	0.504	0.92		rare (f<0.005)		II	yes
cg02864535	VARS	6	31747053	ASD_22	hypometh	Body			no SNP	0.348	0.841		0		II	yes
cg24506088	TNXB	6	32037751	ASD_52	hypometh	Body	0	0	no SNP	0.522726	0.888016		0		II	yes
cg12308407	intergenic	6	32081491	ASD_18	hypometh	intergenic			no SNP	0.435	0.851		rare (f<0.005)		II	yes
cg26175846	HLA-DOA	6	32972492	ASD_10	hypometh	3'UTR	N_Shelf		no SNP	0.369	0.756		rare (f<0.005)		II	no
cg25438492	HLA-DPB2	6	33079692	ASD_12	hypometh	TSS1500			MAF<0.005	0.454	0.913		0		II	yes
cg18634516	HLA-DPB2	6	33094639	ASD_44	hypometh	Body	0	0	MAF<0.005	0.589116	0.894322		0		II	yes
cg24311693	COL11A2	6	33147578	ASD_23	hypometh	Body			MAF<0.005	0.448	0.805		0		II	no
cg21045502	MDGA1	6	37620936	ASD_20	hypometh	Body	S_Shelf	0	MAF<0.005	0.572522	0.888583		0		II	yes
cg18454510	LRFN2	6	40363184	ASD_40	hypometh	Body	S_Shelf		MAF<0.005	0.405	0.815		rare (f<0.005)		II	yes
cg21834222	FRS3	6	41742447	ASD_39	hypometh	Body			MAF<0.005	0.508	0.886		0		II	yes
cg02050354	GUCA1A	6	42130937	ASD_24	hypometh	5'UTR			no SNP	0.434	0.856		0		II	yes
cg11273250	intergenic	6	42716703	ASD_19	hypometh	intergenic	S_Shore	RDMR	no SNP	0.451	0.875		0		II	yes
cg18587484	TJAP1	6	43449436	ASD_46	hypometh	5'UTR;Body;5'UTR	0	0	MAF<0.005	0.563453	0.881276		0		II	yes
cg15587041	intergenic	6	45593659	ASD_4	hypometh	intergenic			no SNP	0.411	0.901		0		II	yes
cg17142149	RCAN2	6	46293016	ASD_40	hypometh	Body			no SNP	0.464	0.902		0		II	yes
cg20967220	GCM1	6	53013647	ASD_11	hypometh	TSS200			no SNP	0.461	0.913		0		II	yes
cg13000789	DST	6	56589255	ASD_49	hypometh	Body	0	0	no SNP	0.615547	0.879092		0	BA24	II	yes
cg23358589	ZNF451	6	56958631	ASD_10	hypometh	Body;Body	S_Shelf		no SNP	0.459	0.895		rare (f<0.005)		II	yes
cg23339291	EYS	6	64734868	ASD_10	hypometh	Body			MAF<0.005	0.403	0.912		0		II	yes
cg01820962	NT5DC1	6	116511817	ASD_2	hypometh	Body			no SNP	0.059	0.714		0		II	no
cg01820962	NT5DC1	6	116511817	ASD_18	hypometh	Body			no SNP	0.075	0.714		0		II	no
cg01820962	NT5DC1	6	116511817	ASD_42	hypometh	Body			no SNP	0.063	0.714		0		II	no
cg05966641	SGK1	6	134637428	ASD_13	hypometh	Body	N_Shore		no SNP	0.492	0.913		0		II	yes
cg18454973	PDE7B	6	136411615	ASD_5	hypometh	Body			MAF<0.005	0.506	0.913		rare (f<0.005)		II	no
cg26657293	intergenic	6	146076509	ASD_4	hypometh	intergenic			MAF<0.005	0.529	0.891		rare (f<0.005)		II	no
cg09037341	IPCEF1	6	154652171	ASD_39	hypometh	5'UTR;5'UTR;TSS1500			MAF<0.005	0.55	0.888		0		II	no
cg15332159	SYNJ2	6	158454775	ASD_18	hypometh	Body			no SNP	0.416	0.885		0		II	yes
cg00786178	PDE10A	6	165747774	ASD_46	hypometh	Body	Island	0	no SNP	0.619673	0.893313		0		I	yes
cg19001113	PDE10A	6	166071572	ASD_2	hypometh	Body;5'UTR	N_Shelf	CDMR	no SNP	0.499	0.875	*	rare (f<0.005)		II	yes
cg19001113	PDE10A	6	166071572	ASD_3	hypometh	Body;5'UTR	N_Shelf	CDMR	no SNP	0.502	0.875	*	rare (f<0.005)		II	yes
cg19001113	PDE10A	6	166071572	ASD_29	hypometh	Body;5'UTR	N_Shelf	CDMR	no SNP	0.588778	0.875732	*	0		II	yes
cg20669159	RPS6KA2	6	167178918	ASD_33	hypometh	Body	0	0	no SNP	0.601702	0.879458		0		II	yes
cg01394927	FRMD1	6	168477590	ASD_28	hypometh	TSS1500;Body	N_Shore		no SNP	0.476	0.88		rare (f<0.005)		II	no
cg16639145	WDR27	6	170041015	ASD_37	hypometh	Body			no SNP	0.352	0.808		0		II	yes
cg01410316	ADAP1	7	971767	ASD_47	hypometh	Body	N_Shore	0	MAF<0.005	0.0542058	0.763491		0		II	yes
cg01410316	ADAP1	7	971767	ASD_32	hypometh	Body	N_Shore	0	MAF<0.005	0.0612498	0.763491		0		II	yes
cg01410316	ADAP1	7	971767	ASD_14	hypometh	Body	N_Shore	0	MAF<0.005	0.0565525	0.763491		0		II	yes
cg01410316	ADAP1	7	971767	ASD_31	hypometh	Body	N_Shore	0	MAF<0.005	0.0556552	0.763491		0		II	yes
cg01410316	ADAP1	7	971767	ASD_35	hypometh	Body	N_Shore	0	MAF<0.005	0.0698347	0.763491		0		II	yes
cg26694724	MAD1L1	7	1992028	ASD_28	hypometh	Body	Island		no SNP	0.566	0.897		rare (f<0.005)		I	no
cg21004924	MAD1L1	7	2070409	ASD_8	hypometh	Body			no SNP	0.588	0.917		rare (f<0.005)		II	no
cg24077588	MAD1L1	7	2169152	ASD_19	hypometh	Body			no SNP	0.288	0.921		0		II	yes
cg22185774	SDK1	7	4215254	ASD_9	hypometh	Body;Body			MAF<0.005	0.46	0.882		rare (f<0.005)		II	no
cg18404925	RAC1	7	6413861	ASD_44	hypermeth	TSS1500	N_Shore	0	no SNP	0.700697	0.0945572		0		I	yes
cg08070476	intergenic	7	16887412	ASD_40	hypometh	intergenic	N_Shelf		no SNP	0.608	0.919		0		II	yes
cg25706683	AHR	7	17346176	ASD_19	hypometh	Body			MAF<0.005	0.406	0.83		0		II	no
cg12955305	TMEM196	7	19759345	ASD_5	hypometh	3'UTR			MAF<0.005	0.384	0.877		0		II	no
cg25051111	intergenic	7	24431645	ASD_24	hypometh	intergenic			no SNP	0.427	0.846		0		II	yes
cg27660099	EEPD1	7	36230056	ASD_37	hypometh	Body			no SNP	0.474	0.876		0		II	yes
cg06620605	ANLN	7	36488448	ASD_10	hypometh	Body			MAF<0.005	0.456	0.923		rare (f<0.005)		II	yes
cg25469381	intergenic	7	39748995	ASD_7	hypometh	intergenic			no SNP	0.541	0.92		rare (f<0.005)		II	no
cg24161647	YKT6	7	44249290	ASD_18	hypometh	Body			MAF<0.005	0.44	0.885		0		II	yes
cg05358848	NPC1L1	7	44579475	ASD_39	hypometh	Body;Body			MAF<0.005	0.405	0.835		rare (f<0.005)		II	yes
cg22379472	TNS3	7	47413617	ASD_50	hypometh	Body	0	0	no SNP	0.515346	0.875081		0		I	no
cg16518590	COBL	7	51104801	ASD_41	hypometh	Body			no SNP	0.521	0.828		0		II	no
cg14114135	SRCRB4D	7	76022681	ASD_31	hypermeth	Body	Island	0	no SNP	0.372226	0.0404977		0		I	yes
cg13354414	ZNF804B;MGC26647	7	88425139	ASD_22	hypometh	Body;TSS200			no SNP	0.524	0.846		0		II	no
cg08857436	CDK14	7	90813370	ASD_39	hypometh	3'UTR			no SNP	0.477	0.886		0		II	yes
cg03384175	SGCE;PEG10	7	94286343	ASD_43	hypometh	TSS1500;5'UTR	Island	0	MAF<0.005	0.0852005	0.576248		rare(f<0.005)		II	no
cg04421713	BHLHA15	7	97841334	ASD_35	hypometh	TSS1500	N_Shore	0	no SNP	0.132074	0.573581		rare(f<0.005)		II	yes
cg25395505	TECPR1	7	97877765	ASD_32	hypometh	5'UTR	N_Shelf	0	no SNP	0.538874	0.87738		0		II	yes
cg21638357	GIGYF1	7	100285711	ASD_4	hypometh	Body	S_Shore		MAF<0.005	0.396	0.824		0		II	yes
cg14504536	intergenic	7	102792783	ASD_41	hypometh	intergenic	S_Shelf		no SNP	0.549	0.862		rare (f<0.005)		II	yes
cg16080958	SRPK2	7	104776501	ASD_21	hypometh	Body;Body			no SNP	0.488	0.913		0		II	yes
cg01550161	LAMB4	7	107771148	ASD_48	hypometh	TSS1500	0	0	MAF<0.005	0.597715	0.891153		0		II	yes
cg11747586	NRCAM	7	107798194	ASD_19	hypometh	TSS1500;Body;Body			MAF<0.005	0.491	0.885		rare (f<0.005)		II	no
cg21101308	TES	7	115871616	ASD_28	hypometh	Body;5'UTR			no SNP	0.412	0.815		rare (f<0.005)		II	no
cg07367602	intergenic	7	115963592	ASD_1	hypometh	intergenic			MAF<0.005	0.467	0.853		rare (f<0.005)		II	yes
cg04724489	SND1	7	127725176	ASD_45	hypometh	Body	0	0	no SNP	0.534601	0.827782		0		II	yes
cg17580798	MESTIT1;MEST	7	130132199	ASD_38	hypometh	5'UTR;5'UTR;TSS1500;Body	Island		no SNP	0.044	0.59		rare (f<0.005)		I	yes
cg17478997	EXOC4	7	133030475	ASD_30	hypometh	Body;Body			no SNP	0.594	0.914		rare (f<0.005)		I	yes
cg27052537	intergenic	7	134323035	ASD_19	hypometh	intergenic			MAF<0.005	0.332	0.848		rare (f<0.005)		II	no
cg02440199	CHRM2	7	136691229	ASD_28	hypometh	5'UTR			no SNP	0.399	0.779		rare (f<0.005)		II	no
cg06644721	PTN	7	136944526	ASD_22	hypometh	5'UTR			no SNP	0.443	0.812		rare (f<0.005)	BA24	II	no
cg26104093	intergenic	7	138126716	ASD_41	hypometh	intergenic			MAF<0.005	0.455	0.879		rare (f<0.005)		II	yes
cg09371084	OR2A12	7	143792194	ASD_2	hypometh	TSS200			MAF<0.005	0.473	0.869		rare (f<0.005)		II	no
cg04492769	intergenic	7	157314300	ASD_18	hypometh	intergenic	N_Shelf		no SNP	0.516	0.85		rare (f<0.005)		II	no
cg27308682	PTPRN2	7	157637500	ASD_45	hypometh	Body	0	0	MAF<0.005	0.518951	0.834694		0		II	yes
cg06715755	PTPRN2	7	158244406	ASD_4	hypometh	Body	N_Shelf		MAF<0.005	0.53	0.929		rare (f<0.005)		II	yes
cg10764907	VIPR2	7	158886532	ASD_4	hypometh	Body	Island		no SNP	0.391	0.822		rare (f<0.005)		II	yes
cg02189017	VIPR2	7	158933456	ASD_4	hypometh	Body	N_Shelf		no SNP	0.553	0.869		0		II	no
cg03745316	intergenic	8	335563	ASD_38	hypometh	intergenic			MAF<0.005	0.551	0.925		rare (f<0.005)		I	yes
cg01310543	intergenic	8	692834	ASD_41	hypometh	intergenic	N_Shore		MAF<0.005	0.581	0.908		0		II	no
cg20110832	intergenic	8	810816	ASD_15	hypometh	intergenic			MAF<0.005	0.448	0.851		rare (f<0.005)		II	yes
cg21772735	intergenic	8	849830	ASD_16	hypometh	intergenic	N_Shore		no SNP	0.465	0.872		0		II	yes
cg20791311	intergenic	8	857794	ASD_26	hypometh	intergenic		RDMR	MAF<0.005	0.494	0.872		0		II	yes
cg16538749	intergenic	8	1054487	ASD_9	hypometh	intergenic	S_Shore		no SNP	0.494	0.885		0		II	yes
cg00298921	intergenic	8	1309865	ASD_24	hypometh	intergenic	N_Shore		no SNP	0.439	0.888		rare (f<0.005)		II	yes
cg00298921	intergenic	8	1309865	ASD_38	hypometh	intergenic	N_Shore		no SNP	0.412	0.888		rare (f<0.005)		II	yes
cg08186965	intergenic	8	2133250	ASD_40	hypometh	intergenic	S_Shelf		MAF<0.005	0.432	0.886		rare (f<0.005)		II	yes
cg06940756	XKR6	8	10927738	ASD_21	hypometh	Body	N_Shore		no SNP	0.505	0.897		rare (f<0.005)		II	yes
cg07353255	C8orf12;TDH	8	11224510	ASD_20	hypometh	TSS1500;Body	0	0	no SNP	0.560974	0.904298		0		II	yes
cg03654169	CTSB	8	11710911	ASD_11	hypometh	Body			MAF<0.005	0.396	0.828		0		II	yes
cg04898035	MTUS1	8	17640624	ASD_45	hypometh	5'UTR	0	0	no SNP	0.518919	0.857714		0		II	yes
cg18202003	NUDT18	8	21967328	ASD_8	hypermeth	TSS1500	Island		no SNP	0.445	0.053		0		II	yes
cg05626079	SCARA3	8	27533467	ASD_26	hypometh	Body			no SNP	0.476	0.887		rare (f<0.005)		II	yes
cg15964998	intergenic	8	28270033	ASD_42	hypermeth	intergenic	S_Shore		no SNP	0.356	0.041		0		II	yes
cg24910112	GPR124	8	37657824	ASD_8	hypometh	Body	S_Shore	RDMR	MAF<0.005	0.368	0.792		rare (f<0.005)		II	yes
cg07469630	ADAM9	8	38961696	ASD_30	hypometh	Body;Body;3'UTR;Body	N_Shelf		no SNP	0.483	0.887		rare (f<0.005)		II	no
cg02154585	SFRP1	8	41137578	ASD_13	hypometh	Body			no SNP	0.505	0.848		0		II	no
cg10178865	intergenic	8	46951335	ASD_13	hypometh	intergenic			MAF<0.005	0.432	0.831		rare (f<0.005)		II	yes
cg10979216	SNTG1	8	50947399	ASD_39	hypometh	5'UTR			no SNP	0.429	0.825		rare (f<0.005)	BA24	II	no
cg23917009	intergenic	8	96813193	ASD_48	hypometh	intergenic	0	0	no SNP	0.578326	0.900775		0		II	no
cg20504417	intergenic	8	103448381	ASD_15	hypometh	intergenic			no SNP	0.529	0.903		rare (f<0.005)		II	yes
cg13405226	intergenic	8	103747281	ASD_19	hypometh	intergenic	N_Shelf		MAF<0.005	0.446	0.877		rare (f<0.005)		II	yes
cg12669271	EXT1	8	118987299	ASD_21	hypometh	Body			no SNP	0.485	0.904		0		II	no
cg22011731	SQLE	8	126011549	ASD_42	hypermeth	1stExon;5'UTR	S_Shore	CDMR	no SNP	0.425	0.11		0		II	yes
cg18027632	intergenic	8	142278163	ASD_9	hypometh	intergenic			no SNP	0.48	0.801		0		II	no
cg07397983	intergenic	8	142335386	ASD_39	hypometh	intergenic			MAF<0.005	0.382	0.804		0		II	yes
cg21253952	intergenic	8	143662999	ASD_7	hypometh	intergenic			no SNP	0.513	0.842		rare (f<0.005)		II	yes
cg23373978	GML	8	143916136	ASD_11	hypometh	TSS200	Island		no SNP	0.404	0.837		rare (f<0.005)		II	no
cg01134012	GSDMD	8	144635316	ASD_30	hypermeth	TSS1500	Island		no SNP	0.391	0.093		0		II	yes
cg23090207	GSDMD	8	144635444	ASD_20	hypermeth	TSS200	Island	0	no SNP	0.48951	0.0800492		rare(f<0.005)		II	yes
cg23090207	GSDMD	8	144635444	ASD_47	hypermeth	TSS200	Island	0	no SNP	0.434439	0.0800492		rare(f<0.005)		II	yes
cg19661369	GSDMD	8	144636025	ASD_47	hypermeth	5'UTR	Island	0	no SNP	0.436724	0.0907114		rare(f<0.005)		II	yes
cg06592260	EPPK1	8	144941878	ASD_22	hypometh	1stExon	N_Shore		MAF<0.005	0.393	0.778		rare (f<0.005)		II	yes
cg03485988	ZNF251	8	145978757	ASD_36	hypometh	Body	N_Shore	0	MAF<0.005	0.563455	0.916209		0		II	yes
cg13550694	intergenic	9	73835	ASD_7	hypermeth	intergenic	Island		no SNP	0.507	0.069		0		I	no
cg13887933	PAX5	9	36840541	ASD_20	hypometh	3'UTR	0	0	no SNP	0.557074	0.861728		0		II	yes
cg21246236	intergenic	9	94246021	ASD_15	hypometh	intergenic			no SNP	0.485	0.888		0		II	yes
cg21238833	WNK2	9	96069905	ASD_11	hypometh	Body	S_Shore		no SNP	0.416	0.89		0		II	yes
cg02268620	MIR24-1;C9orf3	9	97847913	ASD_7	hypometh	TSS1500;3'UTR	N_Shore		no SNP	0.395	0.913		0		II	yes
cg14228182	MRRF	9	125072125	ASD_52	hypometh	Body	0	0	no SNP	0.614491	0.914818		0		II	yes
cg14556616	CRB2	9	126136933	ASD_19	hypometh	Body	S_Shore	(blanco)	MAF<0.005	0.423366	0.825008		0.800943		II	no
cg14118398	PPAPDC3	9	134179647	ASD_24	hypometh	Body	N_Shelf		MAF<0.005	0.422	0.801		0		II	yes
cg14078687	CEL	9	135943307	ASD_32	hypometh	Body	N_Shelf	0	no SNP	0.601348	0.90933		0		II	yes
cg00155846	OLFM1	9	138011566	ASD_39	hypometh	Body	N_Shore		no SNP	0.411	0.802		rare (f<0.005)		II	yes
cg21252552	intergenic	9	139144428	ASD_43	hypometh	intergenic	Island	0	no SNP	0.559262	0.882288		0		II	yes
cg14035368	CARD9;DNLZ	9	139258938	ASD_30	hypometh	Body;Body;TSS1500	Island		no SNP	0.229	0.669		0		I	no
cg08972301	intergenic	9	139553914	ASD_52	hypermeth	intergenic	Island	0	no SNP	0.49222	0.15442		0		II	no
cg00850016	ANAPC2	9	140073925	ASD_15	hypometh	Body	N_Shore		MAF<0.005	0.365	0.865		0	BA24	II	yes
cg09879186	EHMT1	9	140709033	ASD_51	hypometh	Body	Island	0	no SNP	0.535474	0.900073		0		II	yes
cg27375135	DIP2C;C10orf108	10	397923	ASD_23	hypometh	Body	S_Shore		no SNP	0.396	0.839		rare (f<0.005)		II	yes
cg05194481	DIP2C	10	403383	ASD_49	hypometh	Body	0	0	no SNP	0.644858	0.919839		0		I	no
cg26134737	DIP2C	10	528141	ASD_46	hypometh	Body	N_Shelf	0	no SNP	0.576309	0.906881		0		II	yes
cg11945674	NCRNA00200	10	1204214	ASD_12	hypometh	TSS1500	N_Shore		MAF<0.005	0.479	0.87		rare (f<0.005)		II	yes
cg07137277	ADARB2	10	1252782	ASD_4	hypometh	Body	S_Shore		no SNP	0.491	0.935		0		II	no
cg17609948	ADARB2	10	1668625	ASD_28	hypometh	Body			no SNP	0.395	0.843		0		II	yes
cg17486764	ADARB2	10	1747589	ASD_43	hypometh	Body	S_Shelf	0	no SNP	0.55402	0.869972		0		II	yes
cg15115423	PFKP	10	3166606	ASD_25	hypometh	Body			no SNP	0.441	0.841		rare (f<0.005)		II	yes
cg09614349	intergenic	10	3433533	ASD_26	hypometh	intergenic			no SNP	0.466	0.875		rare (f<0.005)		II	yes
cg23114594	BEND7	10	13544648	ASD_9	hypometh	5'UTR;5'UTR			MAF<0.005	0.45	0.869		0		II	no
cg27153782	OLAH	10	15087026	ASD_19	hypometh	5'UTR;5'UTR			no SNP	0.438	0.842		0		II	no
cg02210543	C1QL3	10	16559370	ASD_15	hypometh	Body	N_Shelf		no SNP	0.511	0.901		rare (f<0.005)		II	yes
cg02210543	C1QL3	10	16559370	ASD_26	hypometh	Body	N_Shelf		no SNP	0.523	0.901		rare (f<0.005)		II	yes
cg20546601	CACNB2	10	18622965	ASD_44	hypometh	Body	0	0	no SNP	0.585367	0.909651		0		II	yes
cg14299044	intergenic	10	19972179	ASD_49	hypometh	intergenic	0	0	no SNP	0.586905	0.898193		0		II	yes
cg07955105	intergenic	10	27639156	ASD_5	hypometh	intergenic			no SNP	0.223	0.844		rare (f<0.005)		II	yes
cg11337790	MIR604;SVIL	10	29932431	ASD_39	hypometh	5'UTR			MAF<0.005	0.477	0.939		0		II	yes
cg26455711	MAP3K8	10	30746830	ASD_38	hypometh	Body			no SNP	0.44	0.907		0		II	yes
cg16746026	ZNF438	10	31273335	ASD_38	hypometh	5'UTR			no SNP	0.562	0.922		rare (f<0.005)		II	no
cg00657415	intergenic	10	33454700	ASD_49	hypometh	intergenic	0	0	MAF<0.005	0.605848	0.848657		0		II	yes
cg06832449	PARD3	10	35069982	ASD_36	hypermeth	Body	0	0	no SNP	0.473698	0.143804		0		II	no
cg16715662	CREM	10	35456063	ASD_24	hypometh	5'UTR;Body;Body;Body;TSS1500;Body;5'UTR;Body;TSS1500;Body			no SNP	0.523	0.915		rare (f<0.005)		II	no
cg11795128	intergenic	10	36782936	ASD_42	hypometh	intergenic			MAF<0.005	0.484	0.859		0		II	yes
cg23935253	ZNF239	10	44066307	ASD_2	hypometh	5'UTR	N_Shelf		no SNP	0.536	0.864		0		II	yes
cg20180513	ZNF365	10	64385683	ASD_38	hypometh	5'UTR;Body			no SNP	0.543	0.901		0		II	no
cg26514793	CHST3	10	73769127	ASD_8	hypometh	3'UTR	S_Shore	RDMR	no SNP	0.447	0.851		rare (f<0.005)		II	yes
cg03730709	ANXA11	10	81954663	ASD_30	hypometh	5'UTR			MAF<0.005	0.411	0.849		rare (f<0.005)		II	yes
cg20097929	intergenic	10	83464779	ASD_18	hypometh	intergenic			MAF<0.005	0.488	0.895		0		II	yes
cg09107180	intergenic	10	92950766	ASD_44	hypometh	intergenic	0	0	MAF<0.005	0.627223	0.899202		0		II	yes
cg14947634	ABCC2	10	101542587	ASD_27	hypometh	1stExon;5'UTR	0	0	no SNP	0.545961	0.903458		0		II	yes
cg04366815	NCRNA00093;DNMBP	10	101690668	ASD_13	hypometh	Body;Body			no SNP	0.483	0.878		0	BA24	II	yes
cg14287027	CNNM2	10	104804663	ASD_23	hypometh	Body;Body			MAF<0.005	0.355	0.901		0	BA10	II	yes
cg06186378	C10orf79	10	105993499	ASD_24	hypometh	TSS1500	S_Shore		no SNP	0.476	0.905		0		II	yes
cg13791644	RAB11FIP2	10	119794366	ASD_28	hypometh	Body			MAF<0.005	0.35	0.809		rare (f<0.005)		II	no
cg13996514	GRK5	10	121024508	ASD_37	hypometh	Body			no SNP	0.39	0.844		0		II	yes
cg11314211	EBF3	10	131666314	ASD_45	hypometh	Body	Island	0	no SNP	0.579917	0.903295		0		II	yes
cg22593815	intergenic	10	132872509	ASD_33	hypometh	intergenic	N_Shore	0	no SNP	0.560459	0.875656		0		II	no
cg09161570	intergenic	10	133515261	ASD_24	hypometh	intergenic			no SNP	0.36	0.812		rare (f<0.005)		II	yes
cg23348297	DPYSL4	10	134018798	ASD_6	hypometh	3'UTR	N_Shore		MAF<0.005	0.401	0.843		rare (f<0.005)		II	yes
cg10406360	INPP5A	10	134529052	ASD_46	hypometh	Body	S_Shore	0	no SNP	0.529886	0.891364		0		II	yes
cg16109778	INPP5A	10	134585121	ASD_14	hypometh	Body	N_Shore	0	MAF<0.005	0.590238	0.88483		0		II	yes
cg10315366	GPR123	10	134911047	ASD_9	hypometh	Body	N_Shore		no SNP	0.399	0.808		rare (f<0.005)		II	yes
cg20668275	KNDC1	10	134981801	ASD_44	hypometh	Body	S_Shore	0	MAF<0.005	0.609318	0.900734		0		II	yes
cg25333056	TUBGCP2	10	135107159	ASD_28	hypometh	Body	S_Shelf		no SNP	0.363	0.781		0		II	no
cg20169197	B4GALNT4	11	376100	ASD_28	hypometh	Body	Island		MAF<0.005	0.609	0.905		rare (f<0.005)		II	no
cg25083481	MUC6	11	1034989	ASD_29	hypometh	Body	Island	0	no SNP	0.660921	0.934026		0		I	no
cg19520498	MUC2	11	1102508	ASD_46	hypometh	Body	0	0	no SNP	0.601913	0.899761		0		II	yes
cg16778148	KCNQ1OT1;KCNQ1	11	2817922	ASD_40	hypometh	Body;Body	N_Shore		no SNP	0.427	0.85		0		II	no
cg09044458	ST5	11	8768101	ASD_16	hypometh	Body			no SNP	0.494	0.823		rare (f<0.005)		II	no
cg15032941	intergenic	11	11778177	ASD_10	hypometh	intergenic			MAF<0.005	0.44	0.843		rare (f<0.005)		II	no
cg22996681	intergenic	11	15847036	ASD_40	hypometh	intergenic			MAF<0.005	0.46	0.878		0		II	yes
cg10378819	MRGPRX3	11	18157405	ASD_34	hypometh	5'UTR	0	0	no SNP	0.587936	0.891087		0		II	yes
cg18865080	NELL1	11	21263031	ASD_9	hypometh	Body;Body			no SNP	0.417	0.814		0		II	no
cg10986687	intergenic	11	32010004	ASD_30	hypometh	intergenic	S_Shore	CDMR	MAF<0.005	0.434	0.855		rare (f<0.005)		II	yes
cg13508741	intergenic	11	32012497	ASD_26	hypometh	intergenic	S_Shelf		MAF<0.005	0.496	0.903		0		II	yes
cg13419549	intergenic	11	56587212	ASD_9	hypometh	intergenic			no SNP	0.543	0.883		rare (f<0.005)		II	yes
cg02147041	SMTNL1	11	57308142	ASD_28	hypometh	TSS1500			MAF<0.005	0.402	0.87		rare (f<0.005)	BA10	II	yes
cg04766618	SMTNL1	11	57310571	ASD_28	hypometh	Body	(blanco)	(blanco)	MAF<0.005	0.380925	0.812106		0.809799		II	yes
cg10689409	OR9I1;OR9Q1	11	57887499	ASD_23	hypometh	TSS1500;5'UTR			MAF<0.005	0.51	0.879		rare (f<0.005)		II	yes
cg06070755	SLC22A10	11	63066471	ASD_12	hypometh	Body	(blanco)	(blanco)	MAF<0.005	0.547106	0.90548		0.932762		II	no
cg10116443	SLC22A9	11	63140804	ASD_47	hypometh	Body	0	0	MAF<0.005	0.535495	0.843908		0		II	yes
cg07302293	NRXN2	11	64391697	ASD_1	hypometh	Body			no SNP	0.446	0.878		0		II	yes
cg20585500	GPHA2	11	64703192	ASD_13	hypometh	5'UTR			no SNP	0.59	0.919		rare (f<0.005)		II	yes
cg07537750	GPHA2	11	64703510	ASD_13	hypometh	TSS200			no SNP	0.5	0.832		rare (f<0.005)		II	yes
cg07022279	GPHA2	11	64703637	ASD_13	hypometh	TSS1500			no SNP	0.543	0.859		rare (f<0.005)		II	yes
cg14698297	C11orf80	11	66511920	ASD_20	hypermeth	TSS1500	Island	0	no SNP	0.471244	0.0224576		rare(f<0.005)		I	yes
cg26293830	C11orf80	11	66512047	ASD_20	hypermeth	TSS200	Island	0	no SNP	0.3453	0.0281753		rare(f<0.005)		I	yes
cg24458846	C11orf80	11	66512593	ASD_20	hypermeth	Body	Island	0	no SNP	0.484752	0.0715951		rare(f<0.005)		II	yes
cg21191710	C11orf80	11	66512979	ASD_20	hypermeth	Body	S_Shore	0	no SNP	0.551851	0.0208629		rare(f<0.005)		I	yes
cg09763120	C11orf80	11	66529822	ASD_20	hypometh	Body	Island	0	no SNP	0.461924	0.898114		rare(f<0.005)		I	no
cg18259189	ANO1	11	70020941	ASD_49	hypometh	Body	N_Shelf	0	no SNP	0.55015	0.86036		0		II	no
cg13280108	SHANK2	11	70398751	ASD_44	hypometh	Body	0	0	MAF<0.005	0.451039	0.867223		0		I	no
cg12357053	intergenic	11	76455541	ASD_46	hypometh	intergenic	0	0	MAF<0.005	0.59608	0.902644		0		II	yes
cg05362191	intergenic	11	82968957	ASD_37	hypometh	intergenic			no SNP	0.425	0.859		0		II	yes
cg20694545	DLG2	11	83334498	ASD_13	hypometh	Body			no SNP	0.488	0.892		0		II	no
cg15268290	DLG2	11	83690587	ASD_23	hypometh	Body			no SNP	0.501	0.833		rare (f<0.005)		II	no
cg16805189	PANX1	11	93875999	ASD_17	hypometh	Body			no SNP	0.497	0.875		0		II	yes
cg06003022	CASP4	11	104814390	ASD_5	hypometh	3'UTR			no SNP	0.481	0.899		rare (f<0.005)		II	yes
cg21628297	CUL5	11	107977510	ASD_15	hypometh	3'UTR			no SNP	0.578	0.915		0		II	no
cg05272790	TMPRSS13	11	117800276	ASD_39	hypometh	TSS200			MAF<0.005	0.535	0.856		rare (f<0.005)		II	no
cg08367035	intergenic	11	121593622	ASD_6	hypermeth	intergenic		DMR	MAF<0.005	0.349	0.073		rare (f<0.005)		II	yes
cg03434907	intergenic	11	128323520	ASD_30	hypometh	intergenic	S_Shore		no SNP	0.547	0.889		0	BA10	II	yes
cg19275133	TP53AIP1	11	128812913	ASD_37	hypometh	TSS200			no SNP	0.374	0.81		0		II	yes
cg01712892	NTM	11	131513454	ASD_21	hypometh	Body			MAF<0.005	0.468	0.879		0		II	yes
cg10271058	GLB1L3	11	134147837	ASD_46	hypometh	Body	S_Shore	0	no SNP	0.544844	0.873021		0		II	yes
cg02039465	IQSEC3	12	252450	ASD_45	hypometh	Body	S_Shelf	0	no SNP	0.573971	0.869268		0		II	yes
cg00667315	intergenic	12	295951	ASD_53	hypometh	intergenic	N_Shelf	0	no SNP	0.517317	0.843005		0		II	yes
cg09286981	TSPAN9	12	3240217	ASD_36	hypometh	5'UTR	0	0	MAF<0.005	0.583986	0.882753		0		II	yes
cg17187764	APOBEC1	12	7818654	ASD_1	hypometh	TSS200			MAF<0.005	0.407	0.864		0		II	yes
cg04354474	LDHB	12	21810791	ASD_19	hypermeth	TSS200	S_Shore	DMR	no SNP	0.409	0.087		0		II	yes
cg15069785	SFRS2IP	12	46361154	ASD_25	hypometh	5'UTR			MAF<0.005	0.513	0.91		rare (f<0.005)		II	yes
cg02060434	intergenic	12	52473014	ASD_27	hypometh	intergenic	N_Shore	0	no SNP	0.581026	0.85864		0		II	yes
cg25452632	STAT2	12	56754141	ASD_48	hypermeth	TSS1500	Island	0	no SNP	0.44788	0.0665565		0		II	yes
cg16280363	MARS	12	57882891	ASD_28	hypometh	Body	S_Shore		no SNP	0.48	0.83		0		II	no
cg08820231	SLC26A10	12	58013687	ASD_51	hypermeth	TSS200	N_Shore	0	no SNP	0.907356	0.260242		0		I	yes
cg08820231	SLC26A10	12	58013687	ASD_46	hypermeth	TSS200	N_Shore	0	no SNP	0.862374	0.260242		0		I	yes
cg08820231	SLC26A10	12	58013687	ASD_48	hypermeth	TSS200	N_Shore	0	no SNP	0.92982	0.260242		0		I	yes
cg08820231	SLC26A10	12	58013687	ASD_35	hypermeth	TSS200	N_Shore	0	no SNP	0.914049	0.260242		0		I	yes
cg08312765	intergenic	12	68814447	ASD_17	hypometh	intergenic			no SNP	0.459	0.799		rare (f<0.005)		II	no
cg00829406	FRS2	12	69864003	ASD_45	hypermeth	TSS200	Island	0	no SNP	0.498772	0.0706955		0		II	yes
cg12025938	TMEM19	12	72080006	ASD_11	hypermeth	5'UTR;1stExon	Island		no SNP	0.334	0.052		rare (f<0.005)		II	yes
cg25178519	MYF6	12	81100305	ASD_12	hypometh	TSS1500	N_Shore		MAF<0.005	0.507	0.896		0		II	yes
cg10790709	intergenic	12	95698084	ASD_30	hypometh	intergenic			no SNP	0.43	0.802		rare (f<0.005)		II	yes
cg18594332	MYO1H	12	109826431	ASD_1	hypometh	TSS200			no SNP	0.434	0.797		rare (f<0.005)		II	no
cg02760555	PLBD2	12	113826879	ASD_6	hypometh	3'UTR			no SNP	0.401	0.803		rare (f<0.005)		II	yes
cg10809023	RIMBP2	12	130916929	ASD_40	hypometh	Body			no SNP	0.488	0.927		0		II	yes
cg12492900	EP400	12	132551078	ASD_4	hypermeth	Body			no SNP	0.339	0.034		0		I	yes
cg05767299	FBRSL1	12	133100546	ASD_1	hypermeth	Body	N_Shore		no SNP	0.367	0.088		0		I	yes
cg02750435	GOLGA3	12	133373625	ASD_28	hypometh	Body	S_Shelf		no SNP	0.368	0.851		0		II	yes
cg27084026	CHFR	12	133464496	ASD_23	hypermeth	TSS1500	Island	DMR	no SNP	0.365	0.026		0		II	yes
cg12360330	CENPJ	13	25469387	ASD_12	hypometh	Body	Island		no SNP	0.428	0.875		rare (f<0.005)		II	yes
cg22331840	LOC646405	13	25504027	ASD_12	hypometh	Body	N_Shelf		no SNP	0.585	0.902		rare (f<0.005)		II	yes
cg20609911	MTIF3	13	28010467	ASD_12	hypometh	Body			no SNP	0.51	0.894		rare (f<0.005)		II	yes
cg14433609	LCP1	13	46710018	ASD_19	hypometh	Body			MAF<0.005	0.493	0.891		rare (f<0.005)		II	no
cg14433609	LCP1	13	46710018	ASD_25	hypometh	Body			MAF<0.005	0.522	0.891		rare (f<0.005)		II	no
cg11759293	PIBF1	13	73359517	ASD_1	hypometh	Body	S_Shelf		MAF<0.005	0.486	0.917		rare (f<0.005)		II	no
cg13166553	intergenic	13	75399420	ASD_14	hypometh	intergenic	0	0	no SNP	0.616014	0.908068		0		II	no
cg17512989	LMO7	13	76344333	ASD_22	hypometh	5'UTR;Body			MAF<0.005	0.411	0.876		0		II	yes
cg05491608	C13orf39	13	103346962	ASD_1	hypometh	TSS200			MAF<0.005	0.433	0.871		rare (f<0.005)		II	yes
cg05491608	C13orf39	13	103346962	ASD_37	hypometh	TSS200			MAF<0.005	0.434	0.871		rare (f<0.005)		II	yes
cg14952266	intergenic	13	112191215	ASD_4	hypometh	intergenic			no SNP	0.439	0.804		rare (f<0.005)		II	no
cg11408480	intergenic	13	112838152	ASD_25	hypometh	intergenic			no SNP	0.45	0.873		rare (f<0.005)		II	yes
cg21624282	C13orf28	13	113030783	ASD_14	hypometh	1stExon	0	0	MAF<0.005	0.600163	0.878451		0		II	yes
cg07328549	ATP11A	13	113383528	ASD_34	hypometh	Body	S_Shore	0	no SNP	0.596894	0.921061		0		II	yes
cg22260762	ATP11A	13	113489370	ASD_45	hypometh	Body	N_Shelf	0	no SNP	0.545164	0.912891		0		I	yes
cg00317886	MCF2L	13	113751564	ASD_16	hypometh	3'UTR	Island		no SNP	0.495	0.849		0		II	yes
cg10997500	LAMP1	13	113974988	ASD_22	hypometh	Body	N_Shore		no SNP	0.541	0.909		rare (f<0.005)		II	no
cg23566374	intergenic	13	114063803	ASD_12	hypometh	intergenic	N_Shelf		no SNP	0.381	0.901		0		II	yes
cg23634134	intergenic	14	21082393	ASD_53	hypermeth	intergenic	0	0	no SNP	0.900765	0.109198		0		I	yes
cg01779043	METT11D1	14	21456586	ASD_26	hypometh	TSS1500	N_Shore		no SNP	0.43	0.882		rare (f<0.005)		II	yes
cg04789056	C14orf93	14	23456173	ASD_20	hypometh	3'UTR	S_Shelf	0	no SNP	0.536197	0.906682		0		II	yes
cg00649500	CDKN3	14	54862622	ASD_18	hypometh	TSS1500	N_Shore		MAF<0.005	0.511	0.915		rare (f<0.005)		II	no
cg14442746	C14orf34	14	56264572	ASD_19	hypometh	TSS1500			no SNP	0.408	0.848		rare (f<0.005)		II	yes
cg27122213	OTX2	14	57274763	ASD_39	hypermeth	5'UTR	Island	DMR	no SNP	0.35	0.07		rare (f<0.005)		I	no
cg04213522	C14orf50	14	65020060	ASD_25	hypometh	Body	S_Shelf		MAF<0.005	0.573	0.914		0		II	no
cg08082602	intergenic	14	67914417	ASD_39	hypometh	intergenic			MAF<0.005	0.459	0.857		0	BA10	II	no
cg18164942	PROX2	14	75327747	ASD_41	hypermeth	Body			MAF<0.005	0.464	0.048		rare (f<0.005)		II	yes
cg02149083	CCDC88C	14	91739824	ASD_4	hypometh	Body	S_Shore		no SNP	0.455	0.892		0		II	yes
cg23314594	intergenic	14	93655455	ASD_5	hypometh	intergenic	S_Shelf		no SNP	0.449	0.893		0		II	yes
cg27086900	intergenic	14	101244542	ASD_18	hypometh	intergenic			MAF<0.005	0.509	0.912		0		II	yes
cg00869308	MEG8	14	101360002	ASD_38	hypometh	TSS1500			no SNP	0.344	0.756		rare (f<0.005)		II	yes
cg05303297	MEG8	14	101360236	ASD_37	hypometh	TSS1500			no SNP	0.41	0.874		0		II	yes
cg13639866	SNORD114-8	14	101430211	ASD_34	hypometh	TSS1500	0	0	no SNP	0.585273	0.89423		0		II	yes
cg02238526	DYNC1H1	14	102516429	ASD_23	hypometh	Body			MAF<0.005	0.436	0.862		0		II	no
cg17178489	CYFIP1	15	22896140	ASD_21	hypometh	5'UTR	S_Shelf		no SNP	0.501	0.866		0		II	no
cg13189086	NIPA2	15	23034679	ASD_15	hypermeth	TSS1500	Island		no SNP	0.854	0.063		rare (f<0.005)		II	yes
cg19195724	intergenic	15	25287297	ASD_43	hypometh	intergenic	0	0	MAF<0.005	0.580249	0.883596		0		II	no
cg07664976	SNORD116-26	15	25344488	ASD_26	hypometh	TSS200			MAF<0.005	0.427	0.834		rare (f<0.005)	BA24	II	yes
cg23513095	OCA2	15	28272148	ASD_9	hypometh	Body			no SNP	0.465	0.935		0		II	yes
cg24195796	APBA2	15	29362669	ASD_25	hypometh	Body;Body			no SNP	0.507	0.911		0	BA10	II	yes
cg13572093	intergenic	15	30333911	ASD_40	hypometh	intergenic	N_Shelf		no SNP	0.558	0.861		rare (f<0.005)		II	no
cg18175690	PLCB2	15	40580770	ASD_49	hypometh	3'UTR	N_Shelf	0	no SNP	0.512098	0.854694		0	BA24	II	yes
cg01456491	C15orf62;DNAJC17	15	41064500	ASD_46	hypometh	3'UTR;Body;1stExon	0	0	MAF<0.005	0.584924	0.88523		0		II	yes
cg01456491	C15orf62;DNAJC17	15	41064500	ASD_29	hypometh	3'UTR;Body;1stExon	0	0	MAF<0.005	0.588458	0.88523		0		II	yes
cg25860912	intergenic	15	41169340	ASD_15	hypometh	intergenic	S_Shelf		no SNP	0.504	0.907		0		II	yes
cg20060080	PDIA3	15	44063940	ASD_25	hypometh	3'UTR			no SNP	0.486	0.914		0		II	yes
cg19135536	intergenic	15	49267992	ASD_41	hypermeth	intergenic	Island		no SNP	0.426	0.08		0		II	no
cg27312242	intergenic	15	50116359	ASD_37	hypometh	intergenic			MAF<0.005	0.426	0.921		0		II	yes
cg05141289	TCF12	15	57404080	ASD_6	hypometh	Body			no SNP	0.544	0.92		rare (f<0.005)		II	yes
cg05141289	TCF12	15	57404080	ASD_13	hypometh	Body			no SNP	0.497	0.92		rare (f<0.005)		II	yes
cg00094487	SPG21	15	65255928	ASD_15	hypometh	3'UTR			MAF<0.005	0.481	0.907		rare (f<0.005)		II	yes
cg11970177	MEGF11	15	66336157	ASD_48	hypometh	Body	S_Shelf	0	no SNP	0.608568	0.883145		0		II	yes
cg04673754	PAQR5	15	69689855	ASD_26	hypometh	Body;Body			no SNP	0.501	0.881		rare (f<0.005)		II	yes
cg20380368	TLE3	15	70342278	ASD_27	hypometh	3'UTR	0	0	no SNP	0.520079	0.860317		0		II	yes
cg11443973	NPTN	15	73853740	ASD_13	hypometh	3'UTR			no SNP	0.565	0.918		0		II	yes
cg19677989	STOML1	15	74284791	ASD_24	hypermeth	TSS200	Island		no SNP	0.436	0.064		0		II	yes
cg13557411	SEMA7A	15	74703101	ASD_6	hypometh	Body	Island		MAF<0.005	0.447	0.838		0		I	yes
cg03289416	SCAMP2	15	75166202	ASD_11	hypermeth	TSS1500	S_Shore		no SNP	0.524	0.073		0		I	yes
cg18654183	ETFA;TYRO3P	15	76552574	ASD_32	hypometh	Body;TSS200	0	0	MAF<0.005	0.561656	0.897111		0		II	yes
cg25608871	RASGRF1	15	79298384	ASD_30	hypometh	TSS1500;Body;Body			no SNP	0.447	0.885		rare (f<0.005)		II	yes
cg19294816	ST20	15	80211716	ASD_6	hypometh	5'UTR	N_Shelf		MAF<0.005	0.443	0.909		0		I	yes
cg08921491	NTRK3	15	88577641	ASD_1	hypometh	Body			no SNP	0.467	0.879		rare (f<0.005)		II	yes
cg25623473	MRPL46	15	89008086	ASD_42	hypometh	Body	N_Shelf		no SNP	0.432	0.876		0		II	yes
cg20386487	intergenic	15	96898045	ASD_51	hypermeth	intergenic	Island	0	no SNP	0.761386	0.134346		0		II	no
cg20386487	intergenic	15	96898045	ASD_27	hypermeth	intergenic	Island	0	no SNP	0.727992	0.134346		0		II	no
cg20386487	intergenic	15	96898045	ASD_46	hypermeth	intergenic	Island	0	no SNP	0.629111	0.134346		rare(f<0.005)		II	no
cg20386487	intergenic	15	96898045	ASD_50	hypermeth	intergenic	Island	0	no SNP	0.516412	0.134346		rare(f<0.005)		II	no
cg22707999	IGF1R	15	99434912	ASD_46	hypometh	Body	Island	0	MAF<0.005	0.520581	0.883883		0		II	yes
cg07945618	LRRC28	15	99926398	ASD_53	hypometh	3'UTR	0	0	no SNP	0.571991	0.905701		0		II	yes
cg24651092	ADAMTS17	15	100540199	ASD_45	hypometh	Body	0	0	no SNP	0.536126	0.843085		0	BA24	II	yes
cg26920007	intergenic	16	679347	ASD_43	hypometh	intergenic	S_Shore	0	no SNP	0.520526	0.829663		0		II	yes
cg08024097	WDR90	16	712147	ASD_52	hypometh	Body	N_Shore	0	no SNP	0.536865	0.879143		0		II	yes
cg03020916	intergenic	16	897192	ASD_28	hypometh	intergenic	N_Shore		no SNP	0.532	0.892		rare (f<0.005)		II	no
cg06001277	intergenic	16	903073	ASD_25	hypometh	intergenic	N_Shore		no SNP	0.569	0.894	*	rare (f<0.005)		I	yes
cg06001277	intergenic	16	903073	ASD_36	hypometh	intergenic	N_Shore	0	no SNP	0.537743	0.889777	*	0		I	yes
cg06835404	LMF1	16	988973	ASD_38	hypometh	Body			MAF<0.005	0.565	0.883		0		II	no
cg02170784	SOX8	16	1034527	ASD_44	hypometh	Body	Island	0	no SNP	0.563875	0.860417		0		II	yes
cg19951139	CACNA1H	16	1265606	ASD_12	hypometh	Body;Body	Island		no SNP	0.484	0.873		0		II	yes
cg23462861	RAB26	16	2198479	ASD_14	hypermeth	TSS200	Island	0	no SNP	0.394051	0.0994548		rare(f<0.005)		II	no
cg08813207	RAB26	16	2198777	ASD_14	hypermeth	1stExon;5'UTR	Island	0	no SNP	0.326843	0.0889873		rare(f<0.005)		II	no
cg26647200	CCNF	16	2482775	ASD_47	hypometh	Body	S_Shelf	0	no SNP	0.400675	0.833514		0		II	yes
cg20797766	PRSS27	16	2770866	ASD_45	hypermeth	TSS1500	N_Shore	0	no SNP	0.626949	0.0980014		0		II	yes
cg01115990	PRSS27	16	2770901	ASD_45	hypermeth	TSS1500	N_Shore	0	no SNP	0.443685	0.0319563		0		I	yes
cg07611933	intergenic	16	2773245	ASD_17	hypometh	intergenic	S_Shore		no SNP	0.492	0.893		0		II	yes
cg03152800	ZNF205;MGC3771	16	3167090	ASD_6	hypometh	TSS1500;Body;Body;TSS1500	N_Shelf		no SNP	0.492	0.904		0		II	yes
cg02404489	MGRN1	16	4684596	ASD_37	hypometh	Body			no SNP	0.398	0.861		rare (f<0.005)		II	yes
cg00387982	ANKS3	16	4749556	ASD_19	hypometh	Body			MAF<0.005	0.466	0.913		0		II	yes
cg00937335	CIITA	16	11018420	ASD_11	hypometh	3'UTR			no SNP	0.418	0.874		0		II	yes
cg04552480	SNX29	16	12209538	ASD_3	hypometh	Body	N_Shore		MAF<0.005	0.53	0.882		0	BA10	II	yes
cg26570867	SNX29	16	12308181	ASD_41	hypometh	Body			MAF<0.005	0.527	0.918		rare (f<0.005)		II	yes
cg02978544	intergenic	16	19716338	ASD_21	hypometh	intergenic			no SNP	0.414	0.826		0		II	no
cg27045835	TMEM159	16	21191089	ASD_17	hypometh	3'UTR			MAF<0.005	0.515	0.919		0		II	yes
cg09459561	intergenic	16	21200311	ASD_39	hypermeth	intergenic			no SNP	0.449	0.06		rare (f<0.005)		II	yes
cg01661235	PRKCB	16	23988974	ASD_4	hypometh	Body;Body			no SNP	0.437	0.885		rare (f<0.005)		II	yes
cg09024808	TNRC6A	16	24764225	ASD_49	hypometh	Body	0	0	no SNP	0.635729	0.911078		0		II	yes
cg04649627	FBXL19;ORAI3	16	30960055	ASD_25	hypermeth	3'UTR;TSS1500	Island		no SNP	0.435	0.17		rare (f<0.005)		II	no
cg02448735	NOD2	16	50744993	ASD_41	hypometh	Body			MAF<0.005	0.349	0.872		0	BA24	II	yes
cg06434738	FTO	16	54115019	ASD_11	hypometh	Body			no SNP	0.443	0.86		rare (f<0.005)		II	no
cg13660279	IRX3	16	54318221	ASD_28	hypermeth	Body	Island	DMR	no SNP	0.393204	0.123522		0.10997		II	no
cg27191081	SLC6A2	16	55718307	ASD_13	hypometh	Body			no SNP	0.496	0.89		rare (f<0.005)		II	no
cg09653605	KATNB1	16	57769555	ASD_39	hypermeth	TSS200	N_Shore		no SNP	0.347	0.052		rare (f<0.005)		I	no
cg06810461	AGRP	16	67518144	ASD_3	hypometh	TSS1500	S_Shelf		no SNP	0.417	0.846		rare (f<0.005)		II	yes
cg00750307	CENPT;THAP11;NUTF3	16	67882075	ASD_42	hypometh	5'UTR;TSS1500	S_Shore		no SNP	0.527	0.875		0		II	no
cg03808233	ZFHX3	16	73035287	ASD_1	hypometh	5'UTR;5'UTR			MAF<0.005	0.441	0.817		rare (f<0.005)		II	no
cg27287456	intergenic	16	73369306	ASD_25	hypometh	intergenic			MAF<0.005	0.419	0.883		0		II	yes
cg02546607	WWOX	16	78420476	ASD_8	hypometh	Body			no SNP	0.422	0.866		0		I	no
cg02495250	CDH13	16	82735595	ASD_18	hypometh	Body			MAF<0.005	0.463	0.848		0		II	yes
cg16364817	intergenic	16	84079266	ASD_32	hypometh	intergenic	0	0	no SNP	0.534126	0.858753		0		II	yes
cg01130974	KIAA0513	16	85119571	ASD_34	hypometh	Body	0	0	no SNP	0.512868	0.890951		0		II	yes
cg01104126	intergenic	16	85213591	ASD_14	hypometh	intergenic	0	0	no SNP	0.601594	0.902948		0		II	yes
cg03350154	intergenic	16	85543610	ASD_16	hypometh	intergenic			no SNP	0.456	0.879		rare (f<0.005)		II	yes
cg03141958	BANP	16	88008736	ASD_37	hypometh	Body;Body			no SNP	0.397	0.905		0		II	yes
cg02059950	BANP	16	88094335	ASD_43	hypometh	Body	0	0	no SNP	0.579042	0.912792		0		II	yes
cg03288803	ZC3H18	16	88690881	ASD_52	hypometh	Body	0	0	MAF<0.005	0.622414	0.943702		0		I	no
cg27245147	RNF166	16	88763611	ASD_7	hypometh	3'UTR	Island		no SNP	0.404	0.829		0		II	yes
cg26529771	CDH15	16	89260650	ASD_40	hypometh	Body	S_Shore		no SNP	0.416	0.855		0		II	yes
cg07391271	SPG7	16	89588846	ASD_46	hypometh	Body	Island	0	no SNP	0.568364	0.925256		0		II	yes
cg09508490	TCF25	16	89972339	ASD_12	hypometh	Body			no SNP	0.427	0.844		0		II	yes
cg23454284	ABR	17	935685	ASD_35	hypometh	Body	S_Shore	0	no SNP	0.551666	0.902528		0		II	yes
cg26142482	YWHAE	17	1248455	ASD_2	hypometh	Body;3'UTR			MAF<0.005	0.541	0.869		0		II	no
cg08838752	intergenic	17	1659924	ASD_13	hypometh	intergenic	S_Shelf		MAF<0.005	0.419	0.808		rare (f<0.005)	BA24	II	yes
cg08838752	intergenic	17	1659924	ASD_18	hypometh	intergenic	S_Shelf		MAF<0.005	0.42	0.808		rare (f<0.005)	BA24	II	yes
cg05051734	TRPV1	17	3474619	ASD_11	hypometh	Body	Island		no SNP	0.587	0.935		rare (f<0.005)		I	no
cg22506042	P2RX1	17	3801759	ASD_33	hypometh	Body	0	0	MAF<0.005	0.573851	0.899694		0		II	yes
cg10035555	intergenic	17	4979072	ASD_40	hypometh	intergenic	N_Shelf		no SNP	0.383	0.816		rare (f<0.005)		II	yes
cg21778328	POLR2A	17	7402611	ASD_20	hypometh	Body	0	0	MAF<0.005	0.568541	0.92811		0		II	yes
cg22671072	SLC5A10	17	18918466	ASD_25	hypometh	Body;Body	Island		no SNP	0.554	0.876		0		II	no
cg24209115	SLC5A10	17	18918472	ASD_25	hypometh	Body;Body	Island		no SNP	0.498	0.865		0		II	yes
cg09419402	MAP2K3	17	21187779	ASD_39	hypermeth	TSS200	Island		no SNP	0.354	0.069		0		I	yes
cg09683562	RNF135	17	29297516	ASD_11	hypermeth	TSS1500	N_Shore		MAF<0.005	0.417	0.095		rare (f<0.005)		II	yes
cg21235259	RFFL	17	33338542	ASD_52	hypometh	3'UTR	0	0	no SNP	0.598216	0.942088		0		I	yes
cg01039117	MED24	17	38184257	ASD_34	hypometh	Body	0	0	no SNP	0.616765	0.907846		0		II	no
cg18994438	FMNL1	17	43318045	ASD_16	hypometh	Body	N_Shore		MAF<0.005	0.489	0.837		0		II	yes
cg02621540	SPATA20	17	48625679	ASD_36	hypometh	Body	S_Shore	0	MAF<0.005	0.562393	0.873842		0	BA10	II	yes
cg00099306	NME2	17	49247217	ASD_49	hypometh	Body	S_Shelf	0	MAF<0.005	0.530368	0.871204		0	BA24	II	yes
cg14932796	COIL	17	55038330	ASD_10	hypermeth	1stExon	Island		no SNP	0.268	0.06		rare (f<0.005)		II	yes
cg16095411	intergenic	17	55762444	ASD_16	hypometh	intergenic			MAF<0.005	0.438	0.927		rare (f<0.005)		II	yes
cg17942666	BCAS3	17	59415548	ASD_3	hypometh	Body;Body			MAF<0.005	0.54	0.885		0		II	no
cg13662597	intergenic	17	60220212	ASD_39	hypometh	intergenic	S_Shelf		MAF<0.005	0.552	0.874		0		II	no
cg27604101	TLK2	17	60630659	ASD_36	hypermeth	Body	0	0	no SNP	0.377162	0.0830729		rare(f<0.005)		II	yes
cg17380770	CACNG1	17	65040535	ASD_14	hypometh	TSS200	N_Shore	0	MAF<0.005	0.549222	0.820772		0		II	no
cg16434331	SLC39A11	17	70712540	ASD_13	hypometh	Body;Body			no SNP	0.59	0.884		rare (f<0.005)		II	no
cg14673722	SLC39A11	17	71065768	ASD_3	hypometh	Body;Body			MAF<0.005	0.466	0.793		rare (f<0.005)		II	no
cg08870588	C17orf80	17	71232538	ASD_13	hypometh	Body	S_Shelf	(blanco)	MAF<0.005	0.423542	0.786348		0.803147		II	yes
cg20208129	HN1	17	73136858	ASD_41	hypometh	Body			no SNP	0.591	0.909		0		II	yes
cg11439671	TSEN54	17	73515429	ASD_17	hypometh	Body	N_Shelf		no SNP	0.438	0.81		0	BA10	II	yes
cg24126567	CYGB	17	74525046	ASD_21	hypometh	Body		CDMR	no SNP	0.413	0.842		rare (f<0.005)		II	yes
cg24126567	CYGB	17	74525046	ASD_37	hypometh	Body		CDMR	no SNP	0.419	0.842		rare (f<0.005)		II	yes
cg25879946	ENGASE	17	77076150	ASD_16	hypometh	Body			no SNP	0.379	0.851		rare (f<0.005)		II	yes
cg18260555	RNF213;LOC100294362	17	78362307	ASD_53	hypometh	Body	0	0	MAF<0.005	0.546884	0.873717		0		II	no
cg24343322	RPTOR	17	78925172	ASD_4	hypometh	Body;Body	S_Shelf		no SNP	0.366	0.826		0	BA10	II	yes
cg09491897	RPTOR	17	78935269	ASD_28	hypometh	Body	Island	(blanco)	MAF<0.005	0.71	0.961045		0.975813		I	yes
cg05638139	intergenic	17	79001027	ASD_44	hypometh	intergenic	0	0	no SNP	0.536968	0.875378		0		II	no
cg02518394	MYADML2	17	79905319	ASD_41	hypometh	TSS1500			no SNP	0.547	0.848		rare (f<0.005)	BA10	II	no
cg11556521	CSNK1D	17	80206733	ASD_39	hypometh	Body;Body	Island		no SNP	0.54	0.874		0		I	no
cg04369100	HEXDC	17	80391839	ASD_21	hypometh	Body	N_Shore		no SNP	0.373	0.855		0		II	yes
cg21133540	RAB40B	17	80650253	ASD_6	hypometh	Body	S_Shore		no SNP	0.621	0.951		0		I	yes
cg03070095	RAB40B	17	80656113	ASD_35	hypermeth	Body	Island	0	no SNP	0.461198	0.104728		0		II	yes
cg03070095	RAB40B	17	80656113	ASD_52	hypermeth	Body	Island	0	no SNP	0.443511	0.104728		0		II	yes
cg00731650	TBCD	17	80771634	ASD_50	hypometh	Body	N_Shore	0	no SNP	0.525934	0.89042		0		II	yes
cg10300252	B3GNTL1	17	80918791	ASD_10	hypometh	Body	Island		no SNP	0.34	0.802		rare (f<0.005)	BA10	II	yes
cg08753736	B3GNTL1	17	80971776	ASD_39	hypometh	Body	S_Shore		MAF<0.005	0.435	0.883		0		II	yes
cg13462387	APCDD1	18	10471657	ASD_20	hypometh	Body	Island	0	MAF<0.005	0.538996	0.837044		0		II	yes
cg25104648	ROCK1	18	18566146	ASD_4	hypometh	Body			no SNP	0.447	0.936		rare (f<0.005)		II	yes
cg06893537	SKA1	18	47901419	ASD_17	hypermeth	5'UTR;1stExon;1stExon;5'UTR	Island		no SNP	0.337	0.012		0		I	yes
cg16196758	SKA1	18	47901430	ASD_17	hypermeth	5'UTR;1stExon;1stExon;5'UTR	Island		no SNP	0.336	0.004		0		I	yes
cg06382093	intergenic	18	76690780	ASD_37	hypometh	intergenic	N_Shelf		MAF<0.005	0.436	0.846		0		II	no
cg07277828	NFATC1	18	77186389	ASD_29	hypometh	Body;5'UTR;Body	Island	0	no SNP	0.565061	0.866585		0		II	yes
cg17931320	MED16	19	885759	ASD_17	hypometh	Body	Island		MAF<0.005	0.411	0.859		0		II	yes
cg12584394	BTBD2	19	2016427	ASD_4	hypometh	TSS1500			no SNP	0.434	0.876		0		II	yes
cg02700472	ZNF554	19	2822608	ASD_2	hypometh	Body	S_Shelf		MAF<0.005	0.484	0.932		0		II	no
cg27070372	intergenic	19	3123291	ASD_15	hypometh	intergenic	S_Shore		no SNP	0.576	0.851		0		I	no
cg10674611	PIAS4	19	4033643	ASD_17	hypometh	Body	Island		no SNP	0.453	0.885		0		II	yes
cg08693754	ADAMTS10	19	8668698	ASD_36	hypometh	Body	N_Shore	0	MAF<0.005	0.505711	0.900487		0		II	no
cg19309341	NFIX	19	13200609	ASD_47	hypometh	Body	S_Shore	0	no SNP	0.56552	0.870483		0		II	yes
cg22311879	NOTCH3	19	15302544	ASD_43	hypometh	Body	N_Shelf	0	no SNP	0.55115	0.82343		0		II	yes
cg18102633	PLVAP	19	17487776	ASD_3	hypometh	1stExon	N_Shore		MAF<0.005	0.602	0.926		rare (f<0.005)		I	no
cg00445824	ISYNA1	19	18548929	ASD_42	hypermeth	5'UTR;5'UTR;1stExon;TSS200;1stExon	Island		no SNP	0.378	0.101		rare (f<0.005)		I	no
cg08579995	intergenic	19	19856230	ASD_13	hypometh	intergenic			no SNP	0.408	0.848		rare (f<0.005)		II	no
cg02955989	ZNF536	19	30944506	ASD_37	hypometh	Body	S_Shelf		no SNP	0.398	0.806		rare (f<0.005)		II	yes
cg24346223	SNX26	19	36279422	ASD_3	hypometh	3'UTR			MAF<0.005	0.456	0.78		rare (f<0.005)		II	yes
cg15463135	ZNF382	19	37099702	ASD_19	hypometh	5'UTR	S_Shelf		no SNP	0.433	0.879		rare (f<0.005)		II	yes
cg08893575	PAK4	19	39658314	ASD_16	hypometh	5'UTR	N_Shore		no SNP	0.415	0.786		rare (f<0.005)		II	yes
cg23489504	PLAUR	19	44152983	ASD_38	hypometh	Body;3'UTR;3'UTR			MAF<0.005	0.447	0.853		rare (f<0.005)		II	yes
cg26960896	KCNN4	19	44270892	ASD_22	hypermeth	3'UTR			MAF<0.005	0.56	0.151		rare (f<0.005)		I	no
cg16471933	APOE	19	45411802	ASD_21	hypometh	Body	Island		no SNP	0.452	0.796		rare (f<0.005)		II	no
cg15058462	TRAPPC6A	19	45666371	ASD_17	hypometh	3'UTR			no SNP	0.497	0.865		0		II	yes
cg18358136	EML2	19	46119636	ASD_1	hypometh	Body	Island		no SNP	0.446	0.913		rare (f<0.005)		II	yes
cg06594736	FUT2	19	49204782	ASD_39	hypometh	5'UTR;5'UTR	N_Shore		MAF<0.005	0.418	0.85		0		II	yes
cg02449373	FUT1	19	49256123	ASD_53	hypermeth	5'UTR	Island	0	no SNP	0.441272	0.101296		0		II	yes
cg02309029	FPR2	19	52272839	ASD_16	hypometh	Body	(blanco)	(blanco)	no SNP	0.406167	0.806165		0.811277		II	no
cg01879460	NLRP7	19	55459137	ASD_21	hypometh	TSS1500			MAF<0.005	0.469	0.874		rare (f<0.005)		II	yes
cg14202186	CCDC106;U2AF2	19	56164042	ASD_49	hypometh	Body;TSS1500	Island	0	MAF<0.005	0.660159	0.906814		0		II	no
cg02046532	DEFB129	20	207858	ASD_28	hypometh	TSS200			MAF<0.005	0.35	0.833		rare (f<0.005)		II	no
cg02370767	intergenic	20	3207097	ASD_10	hypometh	intergenic	N_Shore		MAF<0.005	0.466	0.851		0		II	no
cg08482501	PROKR2	20	5282952	ASD_12	hypometh	Body	Island	(blanco)	MAF<0.005	0.550658	0.875639		0.889836		I	no
cg03750993	ACSS1	20	25040614	ASD_53	hypometh	TSS1500	S_Shore	0	no SNP	0.510775	0.815827		0		II	yes
cg25359645	HM13;PSIMCT-1	20	30134929	ASD_46	hypermeth	Body;TSS1500	N_Shore	0	no SNP	0.948841	0.455705		0		I	yes
cg24607140	HM13;PSIMCT-1	20	30134973	ASD_46	hypermeth	Body;TSS1500	N_Shore	0	no SNP	0.925089	0.575988		rare(f<0.005)		II	yes
cg06000530	HM13;PSIMCT-1	20	30135108	ASD_46	hypermeth	Body;TSS200	Island	0	no SNP	0.97204	0.471981		0		I	yes
cg19617948	HM13;PSIMCT-1	20	30135124	ASD_46	hypermeth	Body;TSS200	Island	0	no SNP	0.975843	0.491964		0		I	no
cg15815607	HM13;PSIMCT-1	20	30135144	ASD_46	hypermeth	Body;TSS200	Island	0	no SNP	0.967399	0.479358		0		I	yes
cg25645178	HM13;PSIMCT-1	20	30135149	ASD_46	hypermeth	Body;TSS200	Island	0	no SNP	0.976192	0.414061		0		I	yes
cg17840843	HM13;PSIMCT-1	20	30135158	ASD_46	hypermeth	Body;TSS200	Island	0	no SNP	0.944832	0.369655		0		I	yes
cg02146091	HM13;PSIMCT-1	20	30135177	ASD_46	hypermeth	Body;TSS200	Island	0	no SNP	0.973407	0.478697		0		I	yes
cg14175568	HM13;PSIMCT-1	20	30135291	ASD_46	hypermeth	Body	Island	0	no SNP	0.952064	0.459729		0		II	yes
cg20129782	HM13;PSIMCT-1	20	30135362	ASD_46	hypermeth	Body	S_Shore	0	no SNP	0.919399	0.443422		0		II	yes
cg05072995	SYS1-DBNDD2	20	44030646	ASD_1	hypometh	Body	N_Shelf		no SNP	0.436	0.87		0		II	no
cg01302066	SPATA2	20	48522263	ASD_3	hypometh	Body	N_Shore	(blanco)	MAF<0.005	0.556713	0.918089		0.945587		II	no
cg21840948	SNAI1	20	48601423	ASD_37	hypometh	Body	S_Shore	RDMR	MAF<0.005	0.474	0.892		0		II	yes
cg18904477	intergenic	20	57222576	ASD_3	hypometh	intergenic	N_Shelf		MAF<0.005	0.482	0.887		rare (f<0.005)		II	yes
cg18904477	intergenic	20	57222576	ASD_12	hypometh	intergenic	N_Shelf		MAF<0.005	0.529	0.887		rare (f<0.005)		II	yes
cg12762862	CDH4	20	60120472	ASD_12	hypometh	Body	S_Shore		no SNP	0.516	0.905		0		II	no
cg12828073	MYT1	20	62795688	ASD_17	hypometh	TSS200			MAF<0.005	0.488	0.841		rare (f<0.005)		II	yes
cg22961727	KRTAP21-1	21	32128708	ASD_15	hypometh	TSS1500			MAF<0.005	0.482	0.897		rare (f<0.005)		II	no
cg27405706	TFF1	21	43786824	ASD_11	hypometh	TSS200			no SNP	0.378	0.801		rare (f<0.005)	BA24	II	yes
cg18151642	PDXK	21	45163611	ASD_40	hypometh	Body			MAF<0.005	0.432	0.874		rare (f<0.005)		II	yes
cg12061156	intergenic	22	19282763	ASD_10	hypometh	intergenic	S_Shelf		no SNP	0.337	0.874		rare (f<0.005)		II	yes
cg20758953	ZNF74	22	20762620	ASD_29	hypometh	3'UTR;Body	S_Shore	0	no SNP	0.592581	0.900184		0		II	yes
cg27017251	TOP3B	22	22334553	ASD_11	hypometh	5'UTR	N_Shelf		no SNP	0.461	0.925		0		II	yes
cg14798310	intergenic	22	24234197	ASD_53	hypometh	intergenic	N_Shelf	0	MAF<0.005	0.597156	0.883316		0		II	yes
cg15800010	CRYBA4	22	27026332	ASD_20	hypometh	Body	0	0	MAF<0.005	0.59627	0.910656		0		II	yes
cg00664743	OSBP2	22	31300253	ASD_53	hypometh	Body	N_Shore	0	MAF<0.005	0.617174	0.908072		0		II	yes
cg15251408	NPTXR	22	39236408	ASD_25	hypometh	Body	N_Shelf		no SNP	0.45	0.861		0		II	yes
cg26000393	APOBEC3B	22	39378224	ASD_20	hypermeth	TSS200	0	0	no SNP	0.414028	0.0997831		0		II	no
cg08840496	CENPM	22	42342527	ASD_12	hypermeth	Body;Body	Island		no SNP	0.392	0.057		0		II	yes
cg17498424	CYP2D6	22	42528123	ASD_16	hypometh	TSS1500	S_Shelf		MAF<0.005	0.454	0.827		rare (f<0.005)		II	no
cg23898928	KAL1	X	8500975	ASD_19	hypometh	3'UTR			MAF<0.005	0.0725555	0.835645		no data		II	yes
cg23898928	KAL1	X	8500975	ASD_30	hypometh	3'UTR			MAF<0.005	0.0725555	0.835645		no data		II	yes
cg00600110	FAM9A	X	8769528	ASD_10	hypometh	TSS200	Island		no SNP	0.306431	0.772814		no data		II	yes
cg13788827	intergenic	X	12990209	ASD_37	hypometh	intergenic	N_Shelf		no SNP	0.0875104	0.732711		no data		II	yes
cg15749276	FAM9C	X	13056184	ASD_11	hypometh	3'UTR			no SNP	0.220955	0.853852		no data		II	no
cg22745747	BMX	X	15519107	ASD_9	hypometh	5'UTR			MAF<0.005	0.0514814	0.715136		no data		II	no
cg06157561	PCYT1B	X	24690870	ASD_23	hypometh	5'UTR;1stExon			no SNP	0.212597	0.894016		no data		II	yes
cg04647039	DMD	X	31285105	ASD_38	hypermeth	Body;Body;Body;TSS200;Body;TSS200;TSS200;Body;Body;TSS200;Body;Body;Body;Body;Body;Body;Body;TSS200	S_Shore		no SNP	0.455408	0.133777		no data		I	yes
cg13183496	FAM120C	X	54209920	ASD_15	hypermeth	TSS1500	S_Shore		no SNP	0.899792	0.0754165		no data		II	yes
cg22009709	PIN4	X	71402430	ASD_23	hypometh	Body			no SNP	0.0496093	0.813805		no data		II	no
cg04624564	NCRNA00182	X	73325368	ASD_17	hypometh	Body	Island		no SNP	0.497256	0.927561		no data		I	yes
cg09662907	C1GALT1C1	X	119764367	ASD_48	hypermeth	TSS1500	S_Shore	0	no SNP	0.402756	0.0785012		no data		II	no
cg12950231	intergenic	X	129197768	ASD_4	hypometh	intergenic	S_Shelf		MAF<0.005	0.0732655	0.800989		no data		I	no
cg13187657	ZNF280C	X	129399819	ASD_16	hypometh	5'UTR	N_Shelf		no SNP	0.287304	0.736215		no data		II	no
cg24711656	intergenic	X	129533762	ASD_46	hypometh	intergenic	N_Shelf	0	no SNP	0.0579859	0.872024		no data		II	yes
cg02167456	AFF2	X	147800736	ASD_4	hypometh	Body;Body;1stExon;Body;Body;Body			MAF<0.005	0.0935495	0.871013		no data		II	no
cg23570034	MIR2114	X	149396133	ASD_41	hypometh	TSS200			no SNP	0.442384	0.845549		no data		II	no
cg01022618	ZNF185	X	152110833	ASD_12	hypometh	Body	S_Shore		no SNP	0.0786226	0.675969		no data		II	no
cg12972869	TREX2	X	152711957	ASD_35	hypometh	TSS200	S_Shore	0	no SNP	0.117328	0.779389		no data		II	no
cg17651935	intergenic	Y	14078666	ASD_41	hypometh	intergenic	S_Shore		no SNP	0.469	0.88		rare (f<0.005)		II	yes
cg26983430	RBMY1J;RBMY1F	Y	24549675	ASD_50	hypometh	5'UTR;1stExon	Island	0	no SNP	0.503935	0.875175		no data		I	no
* The differences in the control mean of some recurrent CpGs are due to batch effect (independent analysis)
CDMR=Cancer DMR; RDMR= Reprograming DMR

## Sheet: Table S4
Supplementary Table 4. 34 DMCpG obtained after the individual case-control differential methylation analyses using minfi-swan normalization.
DMCpG TargetID	Gene/s overlapping the DMCpG position	chr	Position	Patient	Relative meth. change	Position vs. gene	Loscation vs. Island	DMR	dbSNP v.137.2	B-value AUT	C Mean (n=101)	epigenetic variant frecuency in 656 controls	Bead Type
cg07145988	RERE	1	8692312	ASD_37	hypometh	Body			no SNP	0.37386	0.704333	0	II
cg07017532	intergenic	1	12211767	ASD_37	hypometh				no SNP	0.713949	0.917573	0	II
cg09356672	intergenic	1	19665131	ASD_41	hypometh	0	Island		no SNP	0.672499	0.891833	0	II
cg00097599	ZMYM6	1	35497248	ASD_4	hypermeth	5'UTR	Island		no SNP	0.273536	0.0585472	0	II
cg06928484	VANGL2	1	160390288	ASD_44	hypometh	Body	S_Shore		no SNP	0.487223	0.83673	0	II
cg06928484	VANGL2	1	160390288	ASD_45	hypometh	Body	S_Shore		no SNP	0.645981	0.83673	0	II
cg14630361	intergenic	2	241408022	ASD_37	hypometh	0	S_Shelf		no SNP	0.676789	0.900507	0	II
cg12511356	KIF1A	2	241753204	ASD_35	hypometh	5'UTR			no SNP	0.448491	0.826044	0	II
cg15223831	intergenic	3	141585169	ASD_30	hypometh				no SNP	0.694566	0.869495	0	I
cg15223831	intergenic	3	141585169	ASD_41	hypometh				no SNP	0.750136	0.869495	0	I
cg02086094	ADRA2C	4	3769558	ASD_3	hypermeth	1stExon	Island	DMR	no SNP	0.60024	0.262476	0	I
cg17273285	USP46	4	53473462	ASD_19	hypometh	Body			no SNP	0.689503	0.879936	0	II
cg08162687	RNF150	4	141787753	ASD_11	hypometh	3'UTR			no SNP	0.608711	0.866816	0	II
cg08162687	RNF150	4	141787753	ASD_49	hypometh	3'UTR			no SNP	0.62514	0.866816	0	II
cg08162687	RNF150	4	141787753	ASD_8	hypometh	3'UTR			no SNP	0.608711	0.866816	0	II
cg20239647	intergenic	4	183843011	ASD_8	hypometh	0	S_Shelf		no SNP	0.714051	0.902117	0	II
cg08927631	C5orf33	5	36237922	ASD_34	hypometh	5'UTR;Body	N_Shelf		no SNP	0.716566	0.894855	0	II
cg26505596	AGER	6	32150656	ASD_6	hypometh	Body			no SNP	0.71742	0.922702	0	I
cg24761195	LRP11	6	150184345	ASD_27	hypermeth	Body	Island		no SNP	0.469095	0.0691421	0	II
cg08827122	SNX8	7	2349748	ASD_47	hypometh	Body	N_Shelf		no SNP	0.68432	0.888151	0	II
cg02754321	intergenic	7	24446995	ASD_52	hypometh				no SNP	0.694193	0.868201	0	II
cg16808481	TES	7	115862660	ASD_43	hypometh	TSS15;Body			no SNP	0.763119	0.928706	0	II
cg26415393	intergenic	7	155574244	ASD_31	hypometh	0	S_Shore		no SNP	0.743071	0.919841	0	II
cg14222607	NUDT18	8	21967298	ASD_8	hypermeth	TSS1500	Island		no SNP	0.283719	0.0641211	0	II
cg02143496	KCNS2	8	99441950	ASD_29	hypometh	3'UTR	S_Shore		no SNP	0.701632	0.902988	0	II
cg09330909	SCARNA8-HAUS6	9	19065059	ASD_26	hypometh	TSS15;Body			no SNP	0.722726	0.914545	0	II
cg21174911	intergenic	9	108762462	ASD_50	hypometh				no SNP	0.683653	0.873362	0	II
cg06560760	ARMC3	10	23216847	ASD_28	hypermeth	TSS2		DMR	no SNP	0.361148	0.0584119	0	I
cg11851522	LRTOMT	11	71791722	ASD_19	hypermeth	5'UTR;1stExon;5'UTR;Body;1stExon;1stExon;TSS200;1stExon;5'UTR;1stExon;5'UTR;5'UTR	Island		no SNP	0.273492	0.0456227	0	II
cg11851522	LRTOMT	11	71791722	ASD_3	hypermeth	5'UTR;1stExon;5'UTR;Body;1stExon;1stExon;TSS200;1stExon;5'UTR;1stExon;5'UTR;5'UTR	Island		no SNP	0.273492	0.0456227	0	II
cg13085038	TECTA	11	120998455	ASD_50	hypometh	Body	Island		no SNP	0.726998	0.906083	0	II
cg27371539	PANX3	11	124488923	ASD_37	hypometh	Body	N_Shelf		no SNP	0.443708	0.793639	0	II
cg02299189	AAAS	12	53715297	ASD_39	hypermeth	1stExon;5'UTR	Island		no SNP	0.496342	0.0667128	0	I
cg19880901	LACRT	12	55029660	ASD_39	hypometh	TSS15			no SNP	0.664808	0.878881	0	II
cg12198090	SFRS8	12	132270765	ASD_21	hypometh	Body			no SNP	0.665669	0.878353	0	II
cg26376749	ZNF207	17	30677620	ASD_12	hypermeth	Body;Body;Body	S_Shore		no SNP	0.255637	0.0498934	0	II
cg01405890	DHX58	17	40256909	ASD_6	hypometh	Body	N_Shelf		no SNP	0.722105	0.93357	0	I
cg13750350	intergenic	19	4004503	ASD_32	hypometh	0	N_Shelf		no SNP	0.724661	0.909079	0	II
cg24904818	TRPM4	19	49713323	ASD_43	hypometh	Body	N_Shore		no SNP	0.705844	0.908662	0	II

## Sheet: Table S5
Supplementary Table 5. Altered genes also described associated with ASD in AutismKB and SFARI databases.
Gene	Band	Illumina cg	position	Location	relative methylation	Affected patients	Evidence
PDE4B	1p31.3	cg02077669	66730524	Body	hypo	ASD_41	E
HDAC4	2q37.3	cg13090969, cg00540587, cg21135616	240043331,240184656, 240294246	Body/5'UTR	hypo	ASD_37, ASD_17, ASD_20	C
RBMS3	3p24.1	cg22918553	29788397	Body	hypo	ASD_39	M
ATXN7	3p14.1	cg03997418	63925831	Body	hypo	ASD_6	C
SLC9A9	3q24	cg22288315	143501281	Body	hypo	ASD_28	M
FAT1	4q35	cg26708724	187509785	Body	hypometh	ASD_31	A, C
JARID2	6p22.3	cg20953388	15431586	Body	hypo	ASD_17	A, C
RPS6KA2	6q27	cg20669159	167178918	Body	hypometh	ASD_33	C
NRCAM	7q31	cg11747586	107798194	Body	hypo	ASD_19	A
SND1	7q31.3	cg04724489	127725176	Body	hypometh	ASD_45	C,L
EXT1	8q24.11	cg12669271	118987299	Body	hypo	ASD_21	AD, C
EHMT1	9q34.3	cg09879186	140709033	Body	hypometh	ASD_51	C,L,Am
NRXN2	11q13	cg07302293	64391697	Body	hypo	ASD_1	M, C
SHANK2	11q13.2	cg13280108	70398751	Body	hypometh	ASD_44	C, M
SLC22A9	11q13.1	cg10116443	63140804	Body	hypometh	ASD_47	C, M
EP400	12q24.33	cg12492900	132551078	Body	hyper	ASD_4	C
CYFIP1+	15q11	cg17178489	22896140	5'UTR	hypo	ASD_21	C
NIPA2	15q11.2	cg13189086	23034679	TRR	hyper	ASD_15	C, E
APBA2	15q11-q12	cg24195796	29362669	Body	hypo	ASD_25	C, M
NTRK3	15q25	cg08921491	88577641	Body	hypo	ASD_1	C
MEGF11	15q22.31	cg11970177	66336157	Body	hypometh	ASD_48	C, M
CACNA1H	16p13.3	cg19951139	1265606	Body	hypo	ASD_12	C,M
PRKCB	16p12.2	cg01661235	23988974	Body	hypo	ASD_4	A
YWHAE	17p13.3	cg26142482	1248455	Body	hypo	ASD_2	AD, C, S
RNF135	17q11.2	cg09683562	29297516	TRR	hyper	ASD_11	L
TLK2	17q23	cg27604101	60630659	Body	hypermeth	ASD_36	C,L
SLC39A11	17q24-25	cg16434331, cg14673722	70712540	Body	hypo	ASD_13, ASD_3	L,A, E
CSNK1D	17q25.3	cg11556521	80206733	Body	hypo	ASD_39	L, C
NFIX	19p13.3	cg19309341	13200609	Body	hypometh	ASD_47	C
PLAUR	19q13.31	cg23489504	44152983	3'UTR	hypo	ASD_38	A
DMD	Xp21.1	cg04647039	31285105	TRR	hyper	ASD_38	A, C
AFF2	Xq28	cg02167456	147800736	TRR	hypo	ASD_4	M, C
*, intergenic regions with gene nearby; + , with a tendency to overexpression; TRR,Transcription Regulatory Regions, M, Mutation; mDel, micro deletion; S, Syndromic gene; C,CNV; A,Association studies; Am, Animal model; AD, Autosomal Dominant; AR, Autosomal Recessive; E,Expression.

## Sheet: Table S6
Supplementary Table 6. Variants found for ERMN gene in coding sequencing target resequencing in ASD, in dbGAP exomes and the EXAC exomes
Database	Position	Ref	Alt	rs	Variant	ASD (allelic N)	ASD total (allelic N)	CNT (allelic N)	CNT total (allelic N)	Transcript and AAChange	CONDEL prediction	Population-specific
Own Target reseq	158177847	C	T	rs143517901	missense	2	2420	0	210	NM_020711:exon3:c.G791A:p.R264Q,NM_001009959:exon4:c.G830A:p.R277Q	D
Own Target reseq	158177854	A	C	.	missense	1	2420	0	210	NM_020711:exon3:c.T784G:p.S262A,NM_001009959:exon4:c.T823G:p.S275A	D
dbGAP-phs000482.v1.p1 and phs000298.v1.p1	158177847	C	T	rs143517901	missense	5	2420	64	120718	NM_020711:exon3:c.G791A:p.R264Q,NM_001009959:exon4:c.G830A:p.R277Q	D	European
dbGAP-phs000298.v1.p1	158178082	T	G	.	missense	1	2420	-	-	NM_020711:exon3:c.A556C:p.I186L,NM_001009959:exon4:c.A595C:p.I199L	D
dbGAP-phs000298.v1.p1	158177985	T	C	.	missense	1	2420	-	-	NM_020711:exon3:c.A653G:p.E218G,NM_001009959:exon4:c.A692G:p.E231G	D
dbGAP-phs000298.v1.p1	158178112	C	T	.	missense	1	2420	-	-	NM_020711:exon3:c.G526A:p.D176N,NM_001009959:exon4:c.G565A:p.D189N	D
dbGAP-phs000298.v1.p1	157892230	C	A	.	splicing	1	2420	-	-	NM_001009959:exon2:c.7+1G>T	Splicing
EXAC	158177786	T	A	.	missense	-	-	1	118310	ENST00000397283.2:c.891A>T,p.Leu297Phe	D
EXAC	158177794	T	C	.	missense	-	-	1	119310	ENST00000397283.2:c.883A>G,p.Met295Val	D
EXAC	158177835	T	G	.	missense	-	-	1	120700	ENST00000397283.2:c.842A>C,p.Lys281Thr	D
EXAC	158177848	G	A	.	missense	-	-	1	120730	ENST00000397283.2:c.829C>T,p.Arg277Trp	D
EXAC	158177850	T	C	.	missense	-	-	1	120738	ENST00000397283.2:c.827A>G,p.Tyr276Cys	D
EXAC	158177853	G	A	.	missense	-	-	1	120734	ENST00000397283.2:c.824C>T,p.Ser275Phe	D
EXAC	158177882	T	G	.	missense	-	-	1	120758	ENST00000397283.2:c.795A>C,p.Arg265Ser	D
EXAC	158177884	T	C	.	missense	-	-	1	120758	ENST00000397283.2:c.793A>G,p.Arg265Gly	D
EXAC	158177904	C	T	.	missense	-	-	8	120756	ENST00000397283.2:c.773G>A,p.Gly258Glu	D
EXAC	158177905	C	G	.	missense	-	-	1	120760	ENST00000397283.2:c.772G>C,p.Gly258Arg	D
EXAC	158177949	C	T	.	missense	-	-	2	120760	ENST00000397283.2:c.728G>A,p.Ser243Asn	D
EXAC	158177952	C	T	.	missense	-	-	1	120758	ENST00000397283.2:c.725G>A,p.Ser242Asn	D
EXAC	158177962	A	C	.	missense	-	-	3	120754	ENST00000397283.2:c.715T>G,p.Ser239Ala	D
EXAC	158177971	T	C	.	missense	-	-	1	120744	ENST00000397283.2:c.706A>G,p.Ser236Gly	D
EXAC	158177976	T	C	.	missense	-	-	2	120746	ENST00000397283.2:c.701A>G,p.Asp234Gly	D
EXAC	158177976	T	A	.	missense	-	-	1	120746	ENST00000397283.2:c.701A>T,p.Asp234Val	D
EXAC	158178002	C	G	.	missense	-	-	2	120730	ENST00000397283.2:c.675G>C,p.Glu225Asp	D
EXAC	158178027	A	G	rs191258794	missense	-	-	13	120702	ENST00000397283.2:c.650T>C,p.Ile217Thr	D	East asian
EXAC	158178031	C	T	.	missense	-	-	3	120704	ENST00000397283.2:c.646G>A,p.Val216Met	D
EXAC	158178037	C	A	.	missense	-	-	2	120680	ENST00000397283.2:c.640G>T,p.Val214Phe	D
EXAC	158178063	T	C	.	missense	-	-	5	120706	ENST00000397283.2:c.614A>G,p.Asp205Gly	D
EXAC	158178066	T	C	.	missense	-	-	1	120732	ENST00000397283.2:c.611A>G,p.Asp204Gly	D
EXAC	158178072	T	C	.	missense	-	-	1	120744	ENST00000397283.2:c.605A>G,p.Asp202Gly	D
EXAC	158178094	A	C	.	missense	-	-	20	120730	ENST00000397283.2:c.583T>G,p.Trp195Gly	D	South asian
EXAC	158178106	C	T	.	missense	-	-	1	120744	ENST00000397283.2:c.571G>A,p.Glu191Lys	D
EXAC	158178107	C	G	.	missense	-	-	1	120748	ENST00000397283.2:c.570G>C,p.Glu190Asp	D
EXAC	158178132	T	A	.	missense	-	-	4	120758	ENST00000397283.2:c.545A>T,p.Asp182Val	D
EXAC	158178147	T	G	.	missense	-	-	2	120756	ENST00000397283.2:c.530A>C,p.Lys177Thr	D
EXAC	158178171	T	G	.	missense	-	-	1	120752	ENST00000397283.2:c.506A>C,p.Glu169Ala	D
EXAC	158178205	C	G	.	missense	-	-	1	120680	ENST00000397283.2:c.472G>C,p.Glu158Gln	D
EXAC	158178230	C	G	.	missense	-	-	1	120540	ENST00000397283.2:c.447G>C,p.Glu149Asp	D
EXAC	158178238	T	A	.	missense	-	-	1	120486	ENST00000397283.2:c.439A>T,p.Ile147Phe	D
EXAC	158178270	C	A	rs183779910	missense	-	-	4	119112	ENST00000397283.2:c.407G>T,p.Ser136Ile	D
EXAC	158178271	T	C	rs140855571	missense	-	-	147	119010	ENST00000397283.2:c.406A>G,p.Ser136Gly	D	African and latin
EXAC	158178283	G	A	.	missense	-	-	5	117622	ENST00000397283.2:c.394C>T,p.Pro132Ser	D
EXAC	158178284	A	C	.	missense	-	-	2	117502	ENST00000397283.2:c.393T>G,p.Ile131Met	D
EXAC	158178293	C	G	.	missense	-	-	1	115168	ENST00000397283.2:c.384G>C,p.Trp128Cys	D
EXAC	158177983	C	A	.	stop gained	-	-	1	120738	ENST00000397283.2:c.694G>T,p.Glu232Ter	D
EXAC	158178030	AC	A	.	frameshift	-	-	1	120700	ENST00000397283.2:c.646delG,p.Val216Ter	D
EXAC	158178034	G	A	.	stop gained	-	-	2	120680	ENST00000397283.2:c.643C>T,p.Arg215Ter	D
EXAC	158178036	ACTTCAT	A	.	inframe deletion	-	-	1	120688	ENST00000397283.2:c.635_640delATGAAG,p.Asp212_Glu213del	D
EXAC	158178148	T	A	.	stop gained	-	-	1	120762	ENST00000397283.2:c.529A>T,p.Lys177Ter	D
EXAC	158181740	T	C	.	missense	-	-	1	15782	ENST00000409395.3:c.250A>G,p.Ile84Val	D
EXAC	158181962	G	A	.	stop gained	-	-	1	120710	ENST00000397283.2:c.232C>T,p.Gln78Ter	D
EXAC	158181973	CT	C	.	frameshift	-	-	1	120710	ENST00000397283.2:c.220delA,p.Arg74GlufsTer19	D
EXAC	158182159	T	TGC	.	frameshift	-	-	1	120696	ENST00000397283.2:c.33_34dupGC,p.His12ArgfsTer4	D
EXAC	158183981	TTA	T	.	splice donor	-	-	1	116618	ENST00000397283.2:c.7+2_7+3delTA,	Splicing
EXAC	158183990	A	T	.	initiator codon	-	-	3	116132	ENST00000397283.2:c.2T>A,p.Met1?	D
EXAC	158183990	A	C	.	initiator codon	-	-	3	116132	ENST00000397283.2:c.2T>G,p.Met1?	D
EXAC	158183991	T	C	.	initiator codon	-	-	1	116068	ENST00000397283.2:c.1A>G,p.Met1?	D
TOTAL allele count						12	2420	327	120920*
*Total numer of controls is calculated by adding the median of EXAC alleles and adding the number of our cohort target resequencing control alleles

## Sheet: Table S7
Supplementary Table 7. Pathway gene ontology analysis performed using DAVIDGO
Pathway name	p-value
Axon guidance (ROCK1, PAK4, SEMA7A, RAC1, SEMA4C, UNC5C, SEMA4A, SLIT3, NFATC1, SRGAP2)	0.00837
Focal adhesion (IGF1R, LAMB4, TNXB, ROCK1, RASGRF1, PAK4, PIK3CD, COL6A3, RAC1, ACTN2, COL11A2, PRKCB)	0.0209
Adherens junction (IGF1R, PARD3, RAC1, LMO7, ACTN2, SNAI1)	0.0586
Inositol phosphate metabolism (ISYNA1, PIK3CD, SYNJ2, PLCB2, INPP5A)	0.0591
Chemokine signaling pathway (PRKCZ, PARD3, ROCK1, CXCL13, PIK3CD, RAC1, GRK5, PLCB2, PRKCB, STAT2)	0.0691
Tight junction (CLDN16, PRKCZ, PARD3, EXOC4, EXOC3, ACTN2, TJAP1, PRKCB)	0.0731
